# Supplementary material for: The use of carinated items in the Levantine Aurignacian—Insights from layer D, Hayonim Cave, W. Galilee, Israel
Source: PLoS One. 2024 Jul 24;19(7):e0301102. doi: 10.1371/journal.pone.0301102 (PMC11268594; doi:10.1371/journal.pone.0301102)
Supplement: S4 File — (XLSX) [file pone.0301102.s004.xlsx]

## Sheet: Sheet1
D1-2 unretouched bladelets			D3 unretouched bladelets			D4 unretouched bladelets			D1-2 retouched bladelets			D3 retouched bladelets			D4 retouched bladelets
L	W	Th	L	W	Th	L	W	Th	L	W	Th	L	W	Th	L	W	Th
29	11.9	2.3	16.8	4.7	1.9	22.3	9.8	2.9	10.7	5.4	1.6	41.6	11.4	2.5	15.5	6.6	2.4
14.7	6.7	2.1	17.6	8.2	1.8	14	4.4	2	17.4	6.7	2.2	36	10.2	2.3	21	6.9	1.6
18.5	4.8	3.9	15	6	1.8	19.3	6.4	3.1	17.3	4.4	1	28.3	8	2.2
16.7	3.7	2.6	16.3	8.3	1.1	19.5	8.4	2.7	21.2	6.2	1.4	15.2	3.9	1.2
12.1	4.8	1.3	30.9	4.7	1.9	28.6	6.8	4.3	26.6	11.4	2.9	16.4	4.4	1.4
15.8	5.8	1.9	21.3	6.8	3.5	29.8	7.5	2.3	9.4	2.8	0.6	22.3	6.1	2
17.5	5	1.6	26.3	10.9	2.2	20.7	9.8	2.6	24.7	9.5	2.1	17.8	5.8	1.9
30.6	8.6	3.5	19.2	7.7	2.3	12.4	6.3	1.7	30.7	10.8	4	25.6	10.3	1.5
13.8	6.8	1.7	16.9	5.3	1.3	24.1	9.5	2	15.2	4.6	1.6	23.1	8.4	3.4
11.5	6.1	1.9	13	5.1	1.2	13.5	5.6	1.3	31.7	7	2.9	23.9	5	1.7
12.2	6.9	1.8	14.8	8.8	2.5	25.1	8.9	4.5	26.5	6.4	1.4	16.6	4.2	1.4
13.2	6.2	1.6	18.2	8	2.5	15.2	6.8	1.8	19	8.8	2.7	12.3	3.3	0.8
27.1	7.3	2.1	15	5	0.8	14.7	6.9	1.5	28.3	10.8	3.6	15.8	4.2	1.4
13.9	7.2	1.5	15.6	8.1	1.9	17.8	5.7	1.7	22.9	9.3	2.6	14	3.9	1.3
18.1	8.4	1.3	27.4	6.8	2.5	18.5	6.8	2.8	16.7	7.2	2	15.9	6.6	1.7
15.5	5.4	1.8	33.3	7.7	4	17.1	7.4	1.2	27.7	10.4	2.5	13.9	3.4	1.3
21.4	8.6	1.9	21.8	9.5	2.5	14.8	5.1	1.4	18.5	6.1	1.8	11.7	3.2	1.1
19.3	9.5	1.5	18.6	9.8	3.2	29.6	11.3	3	28.9	10.2	5.1	22	4.8	1.4
12.7	5.2	1.9	16.6	5.6	1.9	16.6	4.9	2	24.7	10	2.4	19.9	4	1.3
16.8	5.3	1.9	17.8	6.5	2.2	23.9	10	1.9	33.6	11.8	4.6	35.7	8.4	3
17.5	6.3	3.3	13.1	7.6	2.2	16.9	7.6	1.8	28.3	10.5	1.5	20.8	8.6	1.7
16.8	8.1	1.7	8.7	3.5	0.8	14	4.7	1.4	29.4	8.1	1.9	12.5	3.7	1
17.5	8.6	1.4	18.6	5.1	0.9	18	8.3	1.5	22.8	7.5	1.8	12.8	4.4	1.2
18.3	6.3	2.2	14.3	6.5	1.4	15	4.5	2.1	26.8	9.5	3	29.3	10.9	3.2
24.7	10.4	2	19	6.2	1.6	17.2	6.4	2.5	14.6	4.5	1.3
14.4	6.6	1.7	20.2	8.1	1.8	12.9	4.6	1.6	12.8	2.7	0.8
16.2	8.3	1.8	13.4	5.7	1.8	13.6	5.5	1.7	26.5	7.7	2.2
18.8	8.8	3.5	22.4	11	5.3	22.8	6.8	2.3	30.6	9.1	4.1
15.7	6.6	1.8	15.3	9.1	2.1	16.5	8	1.1
20.9	4.2	1.8	19.8	10.5	2.3	19.2	8.1	2.9
29.6	10.6	2.5	28.7	8.7	1.6	15.3	7.3	2
39.3	11	4.1	14.6	5.2	1.3	15.7	6.3	1.7
16.1	6.8	2.2	16.4	8	1.5	14.1	6.4	1.4
14.5	4.9	2.2	18.4	7.2	1.3
16.9	7.1	2.5	24.5	11.7	3.4
19.8	7.4	3.7	18.6	9	2
16.7	6	1.7	14.8	6.6	1.3
13.1	4.5	1.2	12.9	6.3	0.8
12.1	4.1	2.5	22.6	7.1	8.9
22.7	9	4.2	15.3	10	1.9
34.6	10.6	3	14	7.1	1.5
24.1	7.7	4.6	13.4	4.8	1.5
14.4	5.4	0.8	36.4	10.6	4.5
11.3	4.7	1.1	39.4	10.4	4.4
29.3	11.4	2.2	16.8	5.1	1.7
22	8.3	2.4	17.9	5.3	1.9
19.9	5.8	4.6	31	10.6	4.1
26.4	9.7	2.7	31.8	11.2	2.5
23.5	10	4.4	15.9	8.5	1.5
26.3	7.9	1.3	15.7	5.8	3.7
46.1	7	5.3	18.8	7.3	2.1
15.1	5.6	1.3	15.9	7.3	2
10.4	4	1.7	26.4	11.6	2.6
13	5.1	1.3	13	4.3	1.1
21.5	7.5	4.2	12.2	3.8	0.8
22.3	8.5	3	15.6	4.7	1.7
14.6	3.4	1.4	11.2	5.4	1.7
33	10.6	3.3	11.5	5.4	1.3
18.7	9.3	1.9	14.4	4	1.1
16.5	6.9	2.7	15.1	6.8	1.2
12.8	3.9	0.9	17.1	5.7	2
10.9	4.1	1.1	11.4	5.3	0.9
8.1	3.6	1.8	10.7	5.7	1.5
11.2	3.6	0.9	10.8	4.6	1
9.1	3.9	0.8	11.6	6.6	1.9
27.9	8.3	4.7	10.8	5.2	1.2
29.5	7.2	2.7	15.9	6.2	1
28	8.7	4.5	17.1	8.2	2.2
27	11.3	2.5	31.9	10.1	2.6
27.1	10.2	2.4	17.3	8.2	1.4
24.8	10.1	3.2	20.8	6.6	1.2
26.7	8	2.5	12.5	3.5	0.9
17.6	6.2	1.8	12.5	4.4	1
21.8	8.3	2.8	20.8	9.7	1.6
19.5	5.6	5.3	10.2	4.8	1.1
19.7	7.3	3.8	12.3	6.2	1.2
12.4	4	1.1	14.6	7.7	1.8
13.4	5.2	1	31.6	10.1	5.5
24.8	10.5	3.7	16.9	9.3	2.5
21.3	9.6	2.9	18.6	11.1	1.7
16.9	8.1	5.2	12.9	6.3	1.8
13.3	5.1	1.7	21.6	10.3	2.2
16.8	6.1	1.1	14.9	7.5	1.7
16.1	8.4	1.2	35.7	9.5	3.6
15.3	7	1.8	19.5	7.7	1.7
11	3.9	0.8	17.7	7.7	1.4
12.1	5.4	0.9	18	8.8	1.9
9.8	4.6	1.7	23.8	6.2	4.4
24.5	9.9	1.6	19.2	9.1	3.1
15.9	7.9	1.6	25	11.4	2.7
13.3	5.7	1.2	11.3	5.5	1.5
17.2	6.1	1.2	11	5.2	1.3
14.1	5.6	3.6	14.4	3.9	0.8
10.9	5	0.7	18.3	8.6	3.5
13	3.4	1	15.3	7.5	1.9
13.9	3.3	0.8	12.8	6	1.7
23.5	11.2	3.2	15.2	7	1.5
			22.2	8.7	4.4
			18.8	5.4	1.7
			18.8	7.8	1.2
			12.8	5.3	2
			18.1	5	1.1
			29.2	10.3	4.1
			14.6	4	1
			13.8	3.8	0.9
			28.1	9.4	4.2
			17.8	5.5	2

## Sheet: Sheet3
		n	min	max	mean	st dev	median
D1-2 unretouched bladelets	L	97	8.1	46.1	18.8268	6.90601	16.9
	W	97	3.3	11.9	6.96392	2.2437	6.8
	Th	97	0.7	5.3	2.27835	1.15778	1.9
D3 unretouched bladelets	L	107	8.7	39.4	18.286	6.31217	16.9
	W	107	3.5	11.7	7.18879	2.15601	7
	Th	107	0.8	8.9	2.08972	1.22851	1.8
D4 unretouched bladelets	L	33	12.4	29.8	18.4455	4.86744	17.1
	W	33	4.4	11.3	7.05455	1.76655	6.8
	Th	33	1.1	4.5	2.14242	0.805462	2
D1-2 retouched bladelets	L	16	28	9.4	33.6	6.75382	24.7
	W	17	28	2.7	11.8	2.59318	7.9
	Th	18	28	0.6	5.1	1.12692	2.15
D3 retouched bladelets	L	24	11.7	41.6	20.975	8.24638	18.85
	W	24	3.2	11.4	6.12917	2.68352	4.9
	Th	24	0.8	3.4	1.74583	0.69781	1.45
D4 retouched bladelets	L	2	15.5	21	18.25	3.88909	18.25
	W	2	6.6	6.9	6.75	0.212132	6.75
	Th	2	1.6	2.4	2	0.565685	2
D1-2 CB	L	24	20.2	66	42.175	11.4864	42
	W	24	19	44	30.1667	8.32323	32.2
	Th	24	7.7	24.7	14.7417	4.898	15.25
	L RedSf	24	18	56	31.7917	9.72661	31
	W RedSf	24	8	25	13.875	4.25607	13.5
D3 CB	L	22	18.4	59.6	40.1227	9.99557	40.4
	W	22	20.3	56	34.4909	10.8488	30.4
	Th	22	6.6	32.9	14.4091	5.36948	13.7
	L RedSf	21	18	64	36.5714	12.3554	35
	W RedSf	21	6	20	13.619	4.17704	13
D4 CB	L	6	37.9	54	48.05	7.06336	50.25
	W	6	27.6	35.6	29.85	2.87037	29
	Th	6	9	17	14.6	3.18245	15.7
	L RedSf	6	30	47	39.5	6.34823	39.5
	W RedSf	6	9	16	12.3333	3.20416	12
D1-2 CE	L	37	24.8	70.9	42.1297	11.3339	39.9
	W	37	18.1	46.4	29.273	7.11878	27.1
	Th	37	7.9	26.9	15.6514	4.19283	15.3
	L RedSf	37	10	36	17.7568	5.87559	17
	W RedSf	37	8	34	18.2703	6.38857	18
D3 CE	L	29	21.7	54.2	37.2276	8.99738	39.2
	W	29	15.9	55.7	28.3552	8.45119	26.6
	Th	29	10.4	29.6	17.2621	5.22032	16.5
	L RedSf	29	11	36	19.2414	6.56101	17
	W RedSf	29	9	27	19.4138	4.76233	20
D4 CE	L	5	36.5	53.5	44	6.86185	45.2
	W	5	21	44	34.66	8.72571	37.6
	Th	5	11.8	27	21.5	7.14213	26
	L RedSf	5	16	33	25.4	7.92464	28
	W RedSf	5	13	43	24.8	13.572	20

## Sheet: Sheet2
Site	Square	Find_No	Level analy	Core type	L	W	Th	L RedSf	W RedSf
1	I21	69	D1/2	CB	46.9	44	18	37	17
1	I22	8	D1/2	CB	42.7	39.7	22.3	44	23
1	H22	58	D1/2	CB	39.1	23.1	9.9	33	11
1	H22	71	D1/2	CB	48.8	39.1	22.4	56	19
1	G21	145	D1/2	CB	20.2	24	15.2	28	15
1	I19	1043	D1/2	CB	56.9	40.2	17.7	36	25
1	G19	1004	D1/2	CB	40.2	25	13.6	25	14
1	I20	46	D1/2	CB	30.7	36.5	15.5	26	18
1	I20	46	D1/2	CB	30.7	36.5	15.5	31	12
1	I20	46	D1/2	CB	30.7	36.5	15.5	31	15
1	H19	135	D1/2	CB	31.1	19.1	8.9	24	9
1	H19	135	D1/2	CB	31.1	19.1	8.9	20	10
1	G19	33	D1/2	CB	45.6	22.6	7.7	49	8
1	G20	148	D1/2	CB	58	35	10	38	14
1	I19	51	D1/2	CB	54.2	30.5	10.9	30	10
1	I20	68	D1/2	CB	45.2	21.7	13.1	18	11
1	I21	25	D1/2	CB	66	26.5	15.3	22	13
1	I21	34	D1/2	CB	47.7	36.2	24.7	34	15
1	H22	29	D1/2	CB	30.4	34.8	12	33	12
1	I22	212	D1/2	CB	55.2	19	17.8	20	13
1	I21	1029	D1/2	CB	38.9	21.1	12.1	24	14
1	J20	1026	D1/2	CB	28.6	19.8	8.2	23	8
1	H21	45	D1/2	CB	41.3	40.1	15.8	36	12
1	I20	35	D1/2	CB	52	33.9	22.8	45	15
1	G19	73	D3	CB	34.6	49.5	32.9	49	19
1	H21	70	D3	CB	30.1	38.5	16.4	32	16
1	H21	82	D3	CB	54.4	53.9	17.1	64	18
1	J21	1013	D3	CB	18.4	35.2	11.8	34	11
1	F21	1013	D3	CB	35.9	29.2	16.2	33	16
1	I22	1012	D3	CB	37.5	44.3	18.7	35	19
1	H21	1045	D3	CB	44.2	45.7	11.7	44	12
1	J20	1027	D3	CB	49.6	30.2	13.7	33	10
1	G19	1003	D3	CB	41.2	21.9	9.1	22	8
1	G20	76	D3	CB	40.9	26.7	18.1	40	18
1	G20	76	D3	CB	40.9	26.7	18.1	43	18
1	G19	126	D3	CB	35.7	28.1	13.2	45	13
1	G20	68	D3	CB	31.3	20.3	10.2	999	999
1	H21	98	D3	CB	40.8	20.5	6.6	21	6
1	I20	1115	D3	CB	58.6	29.4	13.7	60	13
1	H19	1042	D3	CB	31.9	47.8	11.6	22	13
1	G22	38	D3	CB	59.6	39.3	10.6	18	12
1	H19	112	D3	CB	41.5	23.2	11	22	9
1	H22	86	D3	CB	40	56	16.8	46	11
1	G20	48	D3	CB	27.1	28.7	8.3	30	8
1	I19	73	D3	CB	50	30.6	15.8	39	20
1	I21	101	D3	CB	38.5	33.1	15.4	36	16
1	G20	127	D4	CB	41.9	27.6	14.4	47	11
1	G21	377	D4	CB	37.9	35.6	13.2	37	9
1	G21	116	D4	CB	54	29	17	42	16
1	G21	116	D4	CB	54	29	17	30	13
1	G21	116	D4	CB	54	29	17	36	16
1	H20	144	D4	CB	46.5	28.9	9	45	9
1	G19	2	D1/2	CE	37.2	29.6	13.1	17	21
1	H21	191	D1/2	CE	41.3	21.3	17.7	19	9
1	H20	51	D1/2	CE	53.2	24.2	15.1	20	18
1	H20	169	D1/2	CE	46.9	25.6	7.9	12	12
1	H21	38	D1/2	CE	41.9	28.7	10.5	13	11
1	H21	118	D1/2	CE	39.3	25.8	17.1	18	17
1	H21	119	D1/2	CE	30.7	36.1	20.2	26	12
1	H21	136	D1/2	CE	31.1	18.5	9.4	12	8
1	I20	47	D1/2	CE	46.3	28.8	19.9	30	23
1	I20	121	D1/2	CE	31.8	24.7	19.2	18	20
1	I22	15	D1/2	CE	35.2	27.1	17	11	18
1	I22	15	D1/2	CE	35.2	27.1	17	18	26
1	I22	38	D1/2	CE	37.8	23.5	15.2	18	20
1	I22	38	D1/2	CE	37.8	23.5	15.2	11	20
1	J21	78	D1/2	CE	70.9	36.2	16.5	23	34
1	J21	80	D1/2	CE	44.4	43.2	9.7	10	16
1	H22	49	D1/2	CE	54.4	25.1	18.2	18	23
1	H22	60	D1/2	CE	54.5	30.8	15.7	20	20
1	H20	1073	D1/2	CE	34.1	23.8	13.1	13	18
1	G21	1041	D1/2	CE	42.8	38.1	14	17	13
1	G21	1041	D1/2	CE	42.8	38.1	14	15	24
1	I22	65	D1/2	CE	27.6	43	19.7	21	24
1	G21	229	D1/2	CE	37.5	30.6	19.1	19	28
1	G21	1043	D1/2	CE	31.1	25.9	15.6	14	13
1	F21	21	D1/2	CE	31.4	21.2	9.3	11	11
1	H21	27	D1/2	CE	40.1	18.1	9.8	14	13
1	H21	126	D1/2	CE	24.8	46.4	26.9	36	10
1	H21	161	D1/2	CE	68.7	39.3	23.5	33	24
1	I20	25	D1/2	CE	39.9	27	18.3	17	11
1	I20	43	D1/2	CE	38.1	29.9	16.9	17	14
1	I22	41	D1/2	CE	35.6	23.9	13.9	19	13
1	G21	108	D1/2	CE	47.3	36.1	14.6	19	15
1	H20	121	D1/2	CE	64	37.1	22.6	20	28
1	H21	18	D1/2	CE	31.5	28.7	11	12	16
1	I20	54	D1/2	CE	43.8	28.4	14	16	29
1	I21	25	D1/2	CE	66	26.5	15.3	14	25
1	I20	1044	D1/2	CE	41.8	21.2	12.9	16	19
1	F21	82	D3	CE	25.2	32.6	17.6	18	25
1	G19	46	D3	CE	36.8	26.1	21.8	24	26
1	H19	139	D3	CE	41.8	26.6	17.8	19	20
1	H19	139	D3	CE	41.8	26.6	17.8	17	22
1	H20	66	D3	CE	30.7	22.2	14.4	17	21
1	H20	79	D3	CE	42.5	32.7	25.9	29	27
1	H20	79	D3	CE	42.5	32.7	25.9	25	24
1	H20	178	D3	CE	40.9	17.3	15.5	20	16
1	H21	83	D3	CE	35.3	26.3	18	20	22
1	H21	92	D3	CE	51.7	25.8	29.6	31	19
1	I21	118	D3	CE	26.8	23	17.3	16	21
1	I21	121	D3	CE	45.1	28.7	16.5	16	14
1	I22	44	D3	CE	24.6	21.1	14.4	14	16
1	J19	69	D3	CE	23.5	29.1	18.2	18	24
1	I20	1116	D3	CE	43.3	18	13.2	20	14
1	G19	1002	D3	CE	27.8	23.8	14.9	15	16
1	H22	88	D3	CE	54.2	26.8	13.5	14	24
1	G21	86	D3	CE	34.3	45.5	19.8	26	22
1	G21	191	D3	CE	21.7	39.8	17.7	18	9
1	I21	1040	D3	CE	29.8	15.9	10.4	12	10
1	G20	1037	D3	CE	44	19	10.8	12	11
1	I19	74	D3	CE	31.2	28.2	10.6	11	20
1	J20	75	D3	CE	26.8	29.9	14.4	15	19
1	J20	82	D3	CE	39.2	34.2	15.3	17	19
1	G20	86	D3	CE	48.4	28.1	27	36	19
1	H21	4102	D3	CE	44.7	55.7	25.1	34	25
1	J20	77	D3	CE	39.6	26	10.9	14	17
1	J20	93	D3	CE	48.9	36.8	12.9	16	18
1	G21	92	D3	CE	36.5	23.8	13.4	14	23
1	G20	204	D4	CE	38.2	44	26	28	43
1	H21	203	D4	CE	53.5	32.1	27	32	35
1	F21	71	D4	CE	46.6	38.6	26.8	33	20
1	H21	104	D4	CE	36.5	21	11.8	16	13
1	H21	106	D4	CE	45.2	37.6	15.9	18	13

## Sheet: Sheet4
Efficiency of reduction	Hayonim	Ansab 1
Reduction Target	109	164
Tool	72	82
Reduction Waste	92	1494
Preparation and Maintenance	40	398
