# Supplementary material for: The use of carinated items in the Levantine Aurignacian—Insights from layer D, Hayonim Cave, W. Galilee, Israel
Source: PLoS One. 2024 Jul 24;19(7):e0301102. doi: 10.1371/journal.pone.0301102 (PMC11268594; doi:10.1371/journal.pone.0301102)
Supplement: S5 File — (XLSX) [file pone.0301102.s005.xlsx]

## Sheet: Fig 11
Thickness	Length Reduction surface
17.6	18
13.1	17
14.9	15
10.8	12
13.4	14
17.7	18
19.1	19
14	15
14	17
15.6	14
17.8	19
17.8	17
15.1	20
14.4	17
22.6	20
7.9	12
15.5	20
13.1	13
11	12
10.5	13
18	20
17.1	18
9.4	12
17.7	19
18.2	18
15.7	20
13.5	14
14	16
19.2	18
12.9	16
13.2	20
15.3	14
17.3	16
16.5	16
10.4	12
17	18
17	11
15.2	11
15.2	18
14.4	14
19.7	21
18.2	18
10.9	14
12.9	16
16.5	23
9.7	10
9.3	11
14.6	19
9.8	14
11.8	16
15.9	18
10.6	11
18.3	17
16.9	17
13.9	19
14.4	15
15.3	17
21.8	24
26	28
19.8	26
25.9	29
25.9	25
29.6	31
20.2	26
27	32
19.9	30
26.8	33
27	36
26.9	36
23.5	33
25.1	34

## Sheet: Fig 18
Level	L Last negative	W last negative	L Red SF	W Red SF
D1/2	13	6	23	8
D1/2	26	7	30	10
D1/2	34	14	34	15
D1/2	17	7	26	18
D1/2	38	8	38	14
D1/2	4	4	24	14
D1/2	33	6	33	11
D1/2	24	5	56	19
D1/2	8	8	44	23
D1/2	5	3	49	8
D1/2	999	999	20	10
D1/2	7	4	24	9
D1/2	20	5	25	14
D1/2	4	3	18	11
D1/2	9	7	31	12
D1/2	6	2	33	12
D1/2	19	8	36	12
D1/2	24	13	36	25
D1/2	8	5	45	15
D1/2	16	6	20	13
D1/2	10	4	28	15
D1/2	11	6	37	17
D1/2	31	15	31	15
D3	17	5	18	12
D3	21	6	21	6
D3	21	8	22	9
D3	20	8	35	19
D3	33	13	33	16
D3	38	15	39	20
D3	25	11	32	16
D3	45	13	45	13
D3	40	12	49	19
D3	14	4	22	8
D3	10	2	22	13
D3	17	6	46	11
D3	16	6	34	11
D3	6	14	40	18
D3	14	8	33	10
D3	24	11	36	16
D3	9	8	30	8
D3	38	16	43	18
D3	18	10	44	12
D3	13	4	60	13
D3	30	17	64	18
D3	999	999	999	999
D4	28	7	45	9
D4	26	10	30	13
D4	22	6	37	9
D4	4	3	47	11
D4	9	13	36	16
D4	16	8	42	16

## Sheet: Fig 20
Bladelets	L	W	ret. Bladelets	L	W	cores red sf	L RedSf	W RedSf
	22.3	9.8		10.7	5.4		11	11
	14	4.4		41.6	11.4		33	20
	29	11.9		36	10.2		18	25
	14.7	6.7		15.5	6.6		33	16
	18.5	4.8		21	6.9		17	21
	16.7	3.7		17.4	6.7		0	0
	26.6	10.7		28.3	8		24	36
	16.8	4.7		17.3	4.4		42	36
	12.1	4.8		15.2	3.9		49	8
	15.8	5.8		30.6	8.9		24	26
	17.6	8.2		21.2	6.2		49	19
	15	6		22.2	11.9		45	13
	19.3	6.4		26.6	11.4		15	16
	22.7	10.1		9.4	2.8		22	8
	19.5	8.4		24.7	9.5		25	14
	28.6	6.8		16.4	4.4		30	8
	29.8	7.5		22.3	6.1		999	999
	20.7	9.8		17.8	5.8		43	18
	13.7	8.7		25.6	10.3		40	18
	12.4	6.3		30.7	10.8		36	19
	18.6	5		15.2	4.6		47	11
	24.1	9.5		31.7	7		38	14
	23.7	3		26.5	6.4		28	43
	16.3	8.3		23.1	8.4		12	11
	30.9	4.7		19	8.8		26	22
	13.5	5.6		28.3	10.8		14	23
	21.3	6.8		23.9	5		19	15
	26.3	10.9		16.6	4.2		42	16
	19.2	7.7		12.3	3.3		30	13
	16.9	5.3		15.8	4.2		36	16
	27.9	11.1		14	3.9		28	15
	13	5.1		22.9	9.3		18	9
	14.8	8.8		16.7	7.2		19	28
	18.2	8		27.7	10.4		37	9
	15	5		18.5	6.1		15	24
	15.6	8.1		28.9	10.2		17	13
	25.4	10.8		24.7	10		14	13
	27.4	6.8		33.6	11.8		18	12
	13.5	3.4		28.3	10.5		0	0
	33.3	7.7		29.4	8.1		15	14
	17.5	5		22.8	7.5		22	9
	25.1	8.9		15.9	6.6		24	9
	25.4	7.3		13.9	3.4		20	10
	25.3	10.4		11.7	3.2		19	20
	21.8	9.5		26.8	9.5		17	22
	18.6	9.8		22	4.8		22	13
	30.6	8.6		19.9	4		20	18
	13.8	6.8		14.6	4.5		17	21
	19.3	7.6		12.8	2.7		29	27
	11.5	6.1		31.1	11.3		25	24
	16	6.7		35.7	8.4		20	28
	12.2	6.9		26.5	7.7		45	9
	13.2	6.2		20.8	8.6		12	12
	16.6	5.6		12.5	3.7		20	16
	17.8	6.5		12.8	4.4		13	18
	13.1	7.6		30.6	9.1		12	16
	8.7	3.5		29.3	10.9		14	13
	27.1	7.3					13	11
	13.9	7.2					36	12
	18.1	8.4					32	16
	15.5	5.4					64	18
	21.4	8.6					20	22
	19.3	9.5					31	19
	12.7	5.2					9	8
	16.8	5.3					21	6
	18.6	5.1					16	13
	17.5	6.3					18	13
	14.3	6.5					18	17
	15.2	6.8					26	12
	14.7	6.9					36	10
	17.8	5.7					12	8
	19	6.2					33	24
	20.2	8.1					19	9
	13.4	5.7					32	35
	18.5	6.8					44	12
	16.8	8.1					34	25
	17.5	8.6					39	32
	18.3	6.3					33	12
	24.7	10.4					18	23
	14.4	6.6					33	11
	16.2	8.3					20	20
	16.3	6.9					56	19
	18.8	8.8					46	11
	15.7	6.6					14	24
	20.9	4.2					30	10
	30.1	9					39	20
	29.6	10.6					11	20
	22.4	11					36	25
	15.3	9.1					17	11
	16.1	9.7					45	15
	19.8	10.5					17	14
	17.1	7.4					31	12
	14.8	5.1					26	18
	28.7	8.7					31	15
	14.6	5.2					30	23
	16.4	8					16	29
	29.6	11.3					18	11
	16.6	4.9					18	20
	18.4	7.2					16	19
	24.5	11.7					60	13
	27.1	11.7					20	14
	18.6	9					14	25
	14.8	6.6					22	13
	12.9	6.3					34	15
	22.6	7.1					37	17
	15.3	10					0	0
	14	7.1					36	16
	13.4	4.8					16	21
	15.2	6.3					16	14
	23.9	8.2					24	14
	13.7	5.1					12	10
	17.6	8					44	23
	24.7	2.9					18	26
	39.3	11					11	18
	16.1	6.8					11	20
	14.5	4.9					18	20
	16.9	7.1					19	13
	19.8	7.4					14	16
	16.7	6					21	24
	13.1	4.5					20	13
	12.1	4.1					35	19
	22.7	9					18	24
	34.6	10.6					15	19
	24.1	7.7					14	17
	36.4	10.6					17	19
	39.4	10.4					16	18
	16.8	5.1					23	8
	23.9	10					33	10
	16.9	7.6					23	34
	14	4.7					10	16
	19.5	8.6					34	11
	17.9	5.3
	14.4	5.4
	11.3	4.7
	13.7	4
	17.1	7.1
	29.3	11.4
	22	8.3
	31	10.6
	31.8	11.2
	19.9	5.8
	26.4	9.7
	15.9	8.5
	15.7	5.8
	23.5	10
	26.3	7.9
	46.1	7
	15.1	5.6
	10.4	4
	13	5.1
	25.6	8.3
	18.8	7.3
	15.9	7.3
	14.2	5.5
	26.4	11.6
	13	4.3
	12.2	3.8
	15.6	4.7
	11.2	5.4
	21.5	7.5
	22.3	8.5
	14.6	3.4
	19.7	6.6
	33	10.6
	18.7	9.3
	16.5	6.9
	12.8	3.9
	10.9	4.1
	8.1	3.6
	11.2	3.6
	9.1	3.9
	11.5	5.4
	14.4	4
	15.1	6.8
	17.1	5.7
	11.4	5.3
	10.7	5.7
	10.8	4.6
	11.6	6.6
	10.8	5.2
	15.9	6.2
	17.1	8.2
	27.9	8.3
	29.5	7.2
	28	8.7
	27	11.3
	27.1	10.2
	31.9	10.1
	20.7	10.5
	24.8	10.1
	26.7	8
	17.6	6.2
	21.8	8.3
	19.5	5.6
	19.7	7.3
	12.4	4
	13.4	5.2
	18	8.3
	15	4.5
	17.2	6.4
	12.9	4.6
	13.6	5.5
	17.3	8.2
	20.8	6.6
	12.5	3.5
	17.6	6.3
	12.5	4.4
	10.7	10.1
	20.8	9.7
	10.2	4.8
	12.3	6.2
	14.6	7.7
	31.6	10.1
	16.9	9.3
	18.6	11.1
	12.9	6.3
	21.6	10.3
	14.9	7.5
	35.7	9.5
	19.5	7.7
	25.3	6.3
	17.7	7.7
	18	8.8
	23.8	6.2
	18.7	6.7
	19.2	9.1
	25	11.4
	11.3	5.5
	11	5.2
	14.4	3.9
	18.3	8.6
	27.7	6.9
	32.9	9
	22.5	10.6
	22.8	6.8
	15.3	7.5
	12.8	6
	15.2	7
	16.5	8
	19.2	8.1
	15.3	7.3
	15.7	6.3
	22.2	8.7
	39.5	8.7
	24.8	10.5
	18.8	5.4
	18.8	7.8
	12.8	5.3
	14.1	6.4
	21.3	9.6
	26	8.9
	16.9	8.1
	13.3	5.1
	16.8	6.1
	16.1	8.4
	15.3	7
	11	3.9
	12.1	5.4
	9.8	4.6
	24.5	9.9
	15.9	7.9
	13.3	5.7
	17.2	6.1
	14.1	5.6
	10.9	5
	13	3.4
	13.9	3.3
	18.1	5
	29.2	10.3
	15.9	8.3
	17.3	8.9
	20.1	9
	15	6.8
	14.6	4
	13.8	3.8
	16.1	6.3
	23.5	11.2
	20.8	8.7
	24.5	2.7
	28.1	9.4
	17.8	5.5

## Sheet: blanks
Site	Square	Quartersq	Find_No	Level	Level analy	Elevations	x	y	El	Datum	Blank-as-recorded	L	W	Th	w_g	Blank	Blank-fragmented?	Tool?	CTE?	Clear CB OP?	Car item?	Car pref?	Tool raus	CO-Phase	CO-Spec-Type	Tool-Type-first-assessment	Prep/Mtn-Typology	Cortex	Blank_pres	Pf	Bulb	Scar	Lip	Abrasion	Knapp-angle	long-sec	cross-sec	twisting	ventr-remains	loc-ventr-remains	DirDorsNeg	DistPrep	prox-prep-(tablet)	fract-term	TT-locRet	TT-ret-type	TT-ToolType	TT-French tool type
1	0	0	2000				0	0	0	0		33.8	33.6	30	0	4	FALSE	FALSE	FALSE	FALSE	FALSE	FALSE	FALSE	7	16									FALSE					FALSE				FALSE
1	F19		1	D2			35	82	237	0		0	0	0	0		FALSE	FALSE	FALSE	FALSE	FALSE	FALSE	FALSE											FALSE					FALSE				FALSE
1	F19		2	D2			60	91	238	0		0	0	0	0		FALSE	FALSE	FALSE	FALSE	FALSE	FALSE	FALSE											FALSE					FALSE				FALSE
1	F19		3	D3			81	95	256	0		0	0	0	0		FALSE	FALSE	FALSE	FALSE	FALSE	FALSE	FALSE											FALSE					FALSE				FALSE
1	F19		4	D3			13	82	258	0		0	0	0	0		FALSE	FALSE	FALSE	FALSE	FALSE	FALSE	FALSE											FALSE					FALSE				FALSE
1	F19		6	D3			87	91	270	0		0	0	0	0		FALSE	FALSE	FALSE	FALSE	FALSE	FALSE	FALSE											FALSE					FALSE				FALSE
1	F19		7	D3			96	95	271	0		0	0	0	0		FALSE	FALSE	FALSE	FALSE	FALSE	FALSE	FALSE											FALSE					FALSE				FALSE
1	F19		8	D3			90	89	272	0		0	0	0	0		FALSE	FALSE	FALSE	FALSE	FALSE	FALSE	FALSE											FALSE					FALSE				FALSE
1	F19		9	D/E			40	92	272	0		0	0	0	0		FALSE	FALSE	FALSE	FALSE	FALSE	FALSE	FALSE											FALSE					FALSE				FALSE
1	F19		10	E			0	74	278	0		0	0	0	0		FALSE	FALSE	FALSE	FALSE	FALSE	FALSE	FALSE											FALSE					FALSE				FALSE
1	F19		11	E			67	87	274	0		0	0	0	0		FALSE	FALSE	FALSE	FALSE	FALSE	FALSE	FALSE											FALSE					FALSE				FALSE
1	F19		12	D3			11	85	260	0		0	0	0	0		FALSE	FALSE	FALSE	FALSE	FALSE	FALSE	FALSE											FALSE					FALSE				FALSE
1	F19		13	D3			0	0	260	0		0	0	0	0		FALSE	FALSE	FALSE	FALSE	FALSE	FALSE	FALSE											FALSE					FALSE				FALSE
1	F19		14	E5/6			4	97	297	0		0	0	0	0		FALSE	FALSE	FALSE	FALSE	FALSE	FALSE	FALSE											FALSE					FALSE				FALSE
1	F19		15	E8			88	75	301	0		0	0	0	0		FALSE	FALSE	FALSE	FALSE	FALSE	FALSE	FALSE											FALSE					FALSE				FALSE
1	F19		16	E8			48	63	303	0		0	0	0	0		FALSE	FALSE	FALSE	FALSE	FALSE	FALSE	FALSE											FALSE					FALSE				FALSE
1	F19		17	E10			73	82	306	0		0	0	0	0		FALSE	FALSE	FALSE	FALSE	FALSE	FALSE	FALSE											FALSE					FALSE				FALSE
1	F19		18	E10			93	87	309	0		0	0	0	0		FALSE	FALSE	FALSE	FALSE	FALSE	FALSE	FALSE											FALSE					FALSE				FALSE
1	F19		19	E10			45	92	312	0		0	0	0	0		FALSE	FALSE	FALSE	FALSE	FALSE	TRUE	FALSE											FALSE					FALSE				FALSE
1	F19	b	1001	D2	D1/2	250-260	0	0	0	0		16.9	5.8	2.2	0	2	TRUE	FALSE	FALSE	FALSE	FALSE	FALSE	FALSE	5	10		4	4	5	5	6	4	3	FALSE	1	3	1	1	TRUE	2	4	13	FALSE	2
1	F19	b	1002	D2	D1/2	250-260	0	0	0	0		13.5	3.8	1.3	0	2	TRUE	FALSE	TRUE	FALSE	FALSE	FALSE	FALSE	6	8		5	1	6	9	7	1	1	FALSE	5	5	2	1	FALSE	3	14	13	FALSE	2
1	F19	b	1003	D2	D1/2	250-260	0	0	0	0		17.4	6.4	4.5	0	2	TRUE	FALSE	TRUE	FALSE	FALSE	FALSE	FALSE	6	8		5	1	5	1	2	4	2	TRUE	1	1	5	1	FALSE	3	4	9	FALSE	5
1	F19	b	2011	D2	D1/2		0	0	0	0		24	28.6	17.5	0	4	FALSE	FALSE	FALSE	FALSE	FALSE	FALSE	FALSE	7	16									FALSE					FALSE				FALSE
1	F20		1				95	83	261	0		0	0	0	0		FALSE	FALSE	FALSE	FALSE	FALSE	FALSE	FALSE											FALSE					FALSE				FALSE
1	F20		2				60	55	265	0		0	0	0	0		FALSE	FALSE	FALSE	FALSE	FALSE	FALSE	FALSE											FALSE					FALSE				FALSE
1	F20		3				78	25	266	0		0	0	0	0		FALSE	FALSE	FALSE	FALSE	FALSE	FALSE	FALSE											FALSE					FALSE				FALSE
1	F20		4				53	78	266	0		0	0	0	0		FALSE	FALSE	FALSE	FALSE	FALSE	FALSE	FALSE											FALSE					FALSE				FALSE
1	F20		5				85	60	273	0		0	0	0	0		FALSE	FALSE	FALSE	FALSE	FALSE	FALSE	FALSE											FALSE					FALSE				FALSE
1	F20		6				70	84	278	0		0	0	0	0		FALSE	FALSE	FALSE	FALSE	FALSE	FALSE	FALSE											FALSE					FALSE				FALSE
1	F20		7				50	90	290	0		0	0	0	0		FALSE	FALSE	FALSE	FALSE	FALSE	FALSE	FALSE											FALSE					FALSE				FALSE
1	F20		8	D			40	75	292	0		0	0	0	0		FALSE	FALSE	FALSE	FALSE	FALSE	FALSE	FALSE											FALSE					FALSE				FALSE
1	F20		9	D			36	95	294	0		0	0	0	0		FALSE	FALSE	FALSE	FALSE	FALSE	FALSE	FALSE											FALSE					FALSE				FALSE
1	F20		10	E			65	75	345	0		0	0	0	0		FALSE	FALSE	FALSE	FALSE	FALSE	FALSE	FALSE											FALSE					FALSE				FALSE
1	F20		11	E			89	97	340	0		0	0	0	0		FALSE	FALSE	FALSE	FALSE	FALSE	FALSE	FALSE											FALSE					FALSE				FALSE
1	F21		1				87	62	217	0		0	0	0	0		FALSE	FALSE	FALSE	FALSE	FALSE	FALSE	FALSE											FALSE					FALSE				FALSE
1	F21		2	D3			10	80	269	0		0	0	0	0		FALSE	FALSE	FALSE	FALSE	FALSE	FALSE	FALSE											FALSE					FALSE				FALSE
1	F21		3	D3			25	75	265	0		0	0	0	0		FALSE	FALSE	FALSE	FALSE	FALSE	FALSE	FALSE											FALSE					FALSE				FALSE
1	F21		4	D3			19	80	271	0		0	0	0	0		FALSE	FALSE	FALSE	FALSE	FALSE	FALSE	FALSE											FALSE					FALSE				FALSE
1	F21		5	D3			30	71	262	0		0	0	0	0		FALSE	FALSE	FALSE	FALSE	FALSE	FALSE	FALSE											FALSE					FALSE				FALSE
1	F21		6	D3			18	67	271	0		0	0	0	0		FALSE	FALSE	FALSE	FALSE	FALSE	FALSE	FALSE											FALSE					FALSE				FALSE
1	F21		7	D3			1	98	261	0		0	0	0	0		FALSE	FALSE	FALSE	FALSE	FALSE	FALSE	FALSE											FALSE					FALSE				FALSE
1	F21		8	D3			20	77	258	0		0	0	0	0		FALSE	FALSE	FALSE	FALSE	FALSE	FALSE	FALSE											FALSE					FALSE				FALSE
1	F21		9				40	87	245	0		0	0	0	0		FALSE	FALSE	FALSE	FALSE	FALSE	FALSE	FALSE											FALSE					FALSE				FALSE
1	F21		10	D3			22	77	261	0		0	0	0	0		FALSE	FALSE	FALSE	FALSE	FALSE	FALSE	FALSE											FALSE					FALSE				FALSE
1	F21		11	D3			5	82	263	0		0	0	0	0		FALSE	FALSE	FALSE	FALSE	FALSE	FALSE	FALSE											FALSE					FALSE				FALSE
1	F21		12				70	78	199	0		0	0	0	0		FALSE	FALSE	FALSE	FALSE	FALSE	FALSE	FALSE											FALSE					FALSE				FALSE
1	F21		13	B			94	87	197	0		0	0	0	0		FALSE	FALSE	FALSE	FALSE	FALSE	FALSE	FALSE											FALSE					FALSE				FALSE
1	F21		14	D1/2	D1/2		3	60	212	0		0	0	0	0		FALSE	FALSE	FALSE	FALSE	FALSE	FALSE	FALSE											FALSE					FALSE				FALSE
1	F21		15	B			95	88	197	0		0	0	0	0		FALSE	FALSE	FALSE	FALSE	FALSE	FALSE	FALSE											FALSE					FALSE				FALSE
1	F21		16	B			99	59	197	0		0	0	0	0		FALSE	FALSE	FALSE	FALSE	FALSE	FALSE	FALSE											FALSE					FALSE				FALSE
1	F21		17	D2	D1/2		85	95	210	0		0	0	0	0		FALSE	FALSE	FALSE	FALSE	FALSE	FALSE	FALSE											FALSE					FALSE				FALSE
1	F21		18	D2	D1/2		85	95	221	0		0	0	0	0		FALSE	FALSE	FALSE	FALSE	FALSE	FALSE	FALSE											FALSE					FALSE				FALSE
1	F21		19	D2	D1/2		70	69	224	0		0	0	0	0		FALSE	FALSE	FALSE	FALSE	FALSE	FALSE	FALSE											FALSE					FALSE				FALSE
1	F21		20	D2	D1/2		75	70	225	0		0	0	0	0		FALSE	FALSE	FALSE	FALSE	FALSE	FALSE	FALSE											FALSE					FALSE				FALSE
1	F21	d	21	D2	D1/2		70	72	224	0		31.4	21.2	9.3	0	8	FALSE	TRUE	FALSE	TRUE	TRUE	FALSE	FALSE	7	16		11	3	2	9	7	1	1	FALSE	5	1	6	3	FALSE	3	1	13	FALSE	2			A16
1	F21		22	D2	D1/2		80	59	221	0		0	0	0	0		FALSE	FALSE	FALSE	FALSE	FALSE	FALSE	FALSE											FALSE					FALSE				FALSE
1	F21		23	D2	D1/2		78	60	222	0		0	0	0	0		FALSE	FALSE	FALSE	FALSE	FALSE	FALSE	FALSE											FALSE					FALSE				FALSE
1	F21		24	D1/2	D1/2		85	98	211	0		0	0	0	0		FALSE	FALSE	FALSE	FALSE	FALSE	FALSE	FALSE											FALSE					FALSE				FALSE
1	F21		25	D1/2	D1/2		75	99	215	0		0	0	0	0		FALSE	FALSE	FALSE	FALSE	FALSE	FALSE	FALSE											FALSE					FALSE				FALSE
1	F21		26	D1/2	D1/2		37	62	214	0		22.5	33.8	43.9	0	4	FALSE	FALSE	FALSE	FALSE	FALSE	FALSE	FALSE	7	16									FALSE					FALSE				FALSE
1	F21		27	D2	D1/2		82	99	212	0		0	0	0	0		FALSE	FALSE	FALSE	FALSE	FALSE	FALSE	FALSE											FALSE					FALSE				FALSE
1	F21		28	D2	D1/2		80	98	215	0		0	0	0	0		FALSE	FALSE	FALSE	FALSE	FALSE	FALSE	FALSE											FALSE					FALSE				FALSE
1	F21		29	D2	D1/2		70	61	219	0		0	0	0	0		FALSE	FALSE	FALSE	FALSE	FALSE	FALSE	FALSE											FALSE					FALSE				FALSE
1	F21		30	D2	D1/2		78	70	218	0		0	0	0	0		FALSE	FALSE	FALSE	FALSE	FALSE	FALSE	FALSE											FALSE					FALSE				FALSE
1	F21		31	D2	D1/2		72	77	213	0		0	0	0	0		FALSE	FALSE	FALSE	FALSE	FALSE	FALSE	FALSE											FALSE					FALSE				FALSE
1	F21		32	B/D	D1/2		86	68	199	0		0	0	0	0		FALSE	FALSE	FALSE	FALSE	FALSE	FALSE	FALSE											FALSE					FALSE				FALSE
1	F21		33	B/D2			78	78	199	0		0	0	0	0		FALSE	FALSE	FALSE	FALSE	FALSE	FALSE	FALSE											FALSE					FALSE				FALSE
1	F21		34	B/D2			85	73	202	0		0	0	0	0		FALSE	FALSE	FALSE	FALSE	FALSE	FALSE	FALSE											FALSE					FALSE				FALSE
1	F21		35	B/D2			66	73	202	0		0	0	0	0		FALSE	FALSE	FALSE	FALSE	FALSE	FALSE	FALSE											FALSE					FALSE				FALSE
1	F21		36	B/D2			87	69	199	0		0	0	0	0		FALSE	FALSE	FALSE	FALSE	FALSE	FALSE	FALSE											FALSE					FALSE				FALSE
1	F21		37	B/D2			96	70	192	0		0	0	0	0		FALSE	FALSE	FALSE	FALSE	FALSE	FALSE	FALSE											FALSE					FALSE				FALSE
1	F21		38				70	77	207	0		0	0	0	0		FALSE	FALSE	FALSE	FALSE	FALSE	FALSE	FALSE											FALSE					FALSE				FALSE
1	F21		39	B			79	68	192	0		0	0	0	0		FALSE	FALSE	FALSE	FALSE	FALSE	FALSE	FALSE											FALSE					FALSE				FALSE
1	F21		40				42	74	235	0		0	0	0	0		FALSE	FALSE	FALSE	FALSE	FALSE	FALSE	FALSE											FALSE					FALSE				FALSE
1	F21		41	D2	D1/2		44	71	230	0		0	0	0	0		FALSE	FALSE	FALSE	FALSE	FALSE	FALSE	FALSE											FALSE					FALSE				FALSE
1	F21		42	D2	D1/2		54	93	230	0		0	0	0	0		FALSE	FALSE	FALSE	FALSE	FALSE	FALSE	FALSE											FALSE					FALSE				FALSE
1	F21		43				50	80	235	0		0	0	0	0		FALSE	FALSE	FALSE	FALSE	FALSE	FALSE	FALSE											FALSE					FALSE				FALSE
1	F21		44				80	80	235	0		0	0	0	0		FALSE	FALSE	FALSE	FALSE	FALSE	FALSE	FALSE											FALSE					FALSE				FALSE
1	F21		45	D3			76	77	240	0		0	0	0	0		FALSE	FALSE	FALSE	FALSE	FALSE	FALSE	FALSE											FALSE					FALSE				FALSE
1	F21		46	D2	D1/2		70	66	232	0		0	0	0	0		FALSE	FALSE	FALSE	FALSE	FALSE	FALSE	FALSE											FALSE					FALSE				FALSE
1	F21		47	D2	D1/2		60	65	234	0		0	0	0	0		FALSE	FALSE	FALSE	FALSE	FALSE	FALSE	FALSE											FALSE					FALSE				FALSE
1	F21		48	D2	D1/2		65	90	235	0		0	0	0	0		FALSE	FALSE	FALSE	FALSE	FALSE	FALSE	FALSE											FALSE					FALSE				FALSE
1	F21	d	49	D2	D1/2		62	64	234	0		21.5	8.8	1.5	0	2	TRUE	TRUE	FALSE	FALSE	FALSE	FALSE	FALSE	8	15		3	3	2	9	7	1	1	FALSE	5	2	3	3	FALSE	3	1	13	FALSE	2	4	1	J04
1	F21		50	D2	D1/2		63	85	228	0		0	0	0	0		FALSE	FALSE	FALSE	FALSE	FALSE	FALSE	FALSE											FALSE					FALSE				FALSE
1	F21		51	D2	D1/2		87	85	227	0		0	0	0	0		FALSE	FALSE	FALSE	FALSE	FALSE	FALSE	FALSE											FALSE					FALSE				FALSE
1	F21		52	D2	D1/2		82	60	225	0		0	0	0	0		FALSE	FALSE	FALSE	FALSE	FALSE	FALSE	FALSE											FALSE					FALSE				FALSE
1	F21		53	D2	D1/2		96	60	230	0		0	0	0	0		FALSE	FALSE	FALSE	FALSE	FALSE	FALSE	FALSE											FALSE					FALSE				FALSE
1	F21		54	D2	D1/2		64	85	231	0		0	0	0	0		FALSE	FALSE	FALSE	FALSE	FALSE	FALSE	FALSE											FALSE					FALSE				FALSE
1	F21		55	D2	D1/2		74	85	230	0		0	0	0	0		FALSE	FALSE	FALSE	FALSE	FALSE	FALSE	FALSE											FALSE					FALSE				FALSE
1	F21		56	D2	D1/2		84	77	231	0		0	0	0	0		FALSE	FALSE	FALSE	FALSE	FALSE	FALSE	FALSE											FALSE					FALSE				FALSE
1	F21		57	D2	D1/2		53	55	227	0		0	0	0	0		FALSE	FALSE	FALSE	FALSE	FALSE	FALSE	FALSE											FALSE					FALSE				FALSE
1	F21		58	D2	D1/2		83	83	227	0		0	0	0	0		FALSE	FALSE	FALSE	FALSE	FALSE	FALSE	FALSE											FALSE					FALSE				FALSE
1	F21		59	D2	D1/2		67	73	227	0		0	0	0	0		FALSE	FALSE	FALSE	FALSE	FALSE	FALSE	FALSE											FALSE					FALSE				FALSE
1	F21		60	D1/2	D1/2		60	72	229	0		0	0	0	0		FALSE	FALSE	FALSE	FALSE	FALSE	FALSE	FALSE											FALSE					FALSE				FALSE
1	F21		61	D2	D1/2		50	65	230	0		0	0	0	0		FALSE	FALSE	FALSE	FALSE	FALSE	FALSE	FALSE											FALSE					FALSE				FALSE
1	F21		62	D2	D1/2		75	67	227	0		0	0	0	0		FALSE	FALSE	FALSE	FALSE	FALSE	FALSE	FALSE											FALSE					FALSE				FALSE
1	F21		63				44	74	248	0		0	0	0	0		FALSE	FALSE	FALSE	FALSE	FALSE	FALSE	FALSE											FALSE					FALSE				FALSE
1	F21		64	D3			53	65	249	0		0	0	0	0		FALSE	FALSE	FALSE	FALSE	FALSE	FALSE	FALSE											FALSE					FALSE				FALSE
1	F21		65	D2	D1/2		33	70	241	0		0	0	0	0		FALSE	FALSE	FALSE	FALSE	FALSE	FALSE	FALSE											FALSE					FALSE				FALSE
1	F21		66	D3			57	80	243	0		0	0	0	0		FALSE	FALSE	FALSE	FALSE	FALSE	FALSE	FALSE											FALSE					FALSE				FALSE
1	F21		67	D3			68	88	243	0		0	0	0	0		FALSE	FALSE	FALSE	FALSE	FALSE	FALSE	FALSE											FALSE					FALSE				FALSE
1	F21		68	D3			65	77	241	0		0	0	0	0		FALSE	FALSE	FALSE	FALSE	FALSE	FALSE	FALSE											FALSE					FALSE				FALSE
1	F21		69	D3			65	72	239	0		0	0	0	0		FALSE	FALSE	FALSE	FALSE	FALSE	FALSE	FALSE											FALSE					FALSE				FALSE
1	F21		70	D3			66	53	242	0		0	0	0	0		FALSE	FALSE	FALSE	FALSE	FALSE	FALSE	FALSE											FALSE					FALSE				FALSE
1	F21	d	71	D4	D4		90	75	249	0		46.6	38.6	26.8	0	3	FALSE	TRUE	FALSE	TRUE	TRUE	FALSE	FALSE	7	16		11	4	3	1	6	1	1	FALSE	5	6	3	4	FALSE	3	13	13	FALSE	1			A16
1	F21		72	D3			58	100	249	0		0	0	0	0		FALSE	FALSE	FALSE	FALSE	FALSE	FALSE	FALSE											FALSE					FALSE				FALSE
1	F21		73				35	76	253	0		0	0	0	0		FALSE	FALSE	FALSE	FALSE	FALSE	FALSE	FALSE											FALSE					FALSE				FALSE
1	F21		74				55	100	254	0		0	0	0	0		FALSE	FALSE	FALSE	FALSE	FALSE	FALSE	FALSE											FALSE					FALSE				FALSE
1	F21		75	D3			51	95	243	0		0	0	0	0		FALSE	FALSE	FALSE	FALSE	FALSE	FALSE	FALSE											FALSE					FALSE				FALSE
1	F21		76	D3			67	55	249	0		0	0	0	0		FALSE	FALSE	FALSE	FALSE	FALSE	FALSE	FALSE											FALSE					FALSE				FALSE
1	F21		77	D3			71	61	254	0		0	0	0	0		FALSE	FALSE	FALSE	FALSE	FALSE	FALSE	FALSE											FALSE					FALSE				FALSE
1	F21		78	D4			89	52	260	0		0	0	0	0		FALSE	FALSE	FALSE	FALSE	FALSE	FALSE	FALSE											FALSE					FALSE				FALSE
1	F21		79	D4			78	56	257	0		0	0	0	0		FALSE	FALSE	FALSE	FALSE	FALSE	FALSE	FALSE											FALSE					FALSE				FALSE
1	F21		80	D3			65	75	256	0		0	0	0	0		FALSE	FALSE	FALSE	FALSE	FALSE	FALSE	FALSE											FALSE					FALSE				FALSE
1	F21		81	D3			54	86	258	0		0	0	0	0		FALSE	FALSE	FALSE	FALSE	FALSE	FALSE	FALSE											FALSE					FALSE				FALSE
1	F21	d	82	D3	D3		70	81	256	0		25.2	32.6	17.6	0	3	FALSE	TRUE	FALSE	TRUE	TRUE	FALSE	FALSE	7	16		11	1	3	1	3	4	2	FALSE	1	6	3	4	FALSE	3	12	13	FALSE	1			A13
1	F21		83	D4			78	79	257	0		0	0	0	0		FALSE	FALSE	FALSE	FALSE	FALSE	FALSE	FALSE											FALSE					FALSE				FALSE
1	F21		84	D4			95	80	257	0		0	0	0	0		FALSE	FALSE	FALSE	FALSE	FALSE	FALSE	FALSE											FALSE					FALSE				FALSE
1	F21		85	D3			60	52	258	0		0	0	0	0		FALSE	FALSE	FALSE	FALSE	FALSE	FALSE	FALSE											FALSE					FALSE				FALSE
1	F21		86	D3			57	80	263	0		0	0	0	0		FALSE	FALSE	FALSE	FALSE	FALSE	FALSE	FALSE											FALSE					FALSE				FALSE
1	F21		87	D3			55	65	261	0		0	0	0	0		FALSE	FALSE	FALSE	FALSE	FALSE	FALSE	FALSE											FALSE					FALSE				FALSE
1	F21		88	D3			95	72	240	0		0	0	0	0		FALSE	FALSE	FALSE	FALSE	FALSE	FALSE	FALSE											FALSE					FALSE				FALSE
1	F21		89	D4			95	90	246	0		0	0	0	0		FALSE	FALSE	FALSE	FALSE	FALSE	FALSE	FALSE											FALSE					FALSE				FALSE
1	F21		90	D3			85	70	249	0		0	0	0	0		FALSE	FALSE	FALSE	FALSE	FALSE	FALSE	FALSE											FALSE					FALSE				FALSE
1	F21		91	D4			98	95	258	0		0	0	0	0		FALSE	FALSE	FALSE	FALSE	FALSE	FALSE	FALSE											FALSE					FALSE				FALSE
1	F21		92	D3			77	83	252	0		0	0	0	0		FALSE	FALSE	FALSE	FALSE	FALSE	FALSE	FALSE											FALSE					FALSE				FALSE
1	F21		93	D4			78	85	256	0		0	0	0	0		FALSE	FALSE	FALSE	FALSE	FALSE	FALSE	FALSE											FALSE					FALSE				FALSE
1	F21		94				71	71	251	0		0	0	0	0		FALSE	FALSE	FALSE	FALSE	FALSE	FALSE	FALSE											FALSE					FALSE				FALSE
1	F21		95	D3			30	75	256	0		0	0	0	0		FALSE	FALSE	FALSE	FALSE	FALSE	FALSE	FALSE											FALSE					FALSE				FALSE
1	F21		96	D3			41	87	273	0		0	0	0	0		FALSE	FALSE	FALSE	FALSE	FALSE	FALSE	FALSE											FALSE					FALSE				FALSE
1	F21		97	D3			45	85	268	0		0	0	0	0		FALSE	FALSE	FALSE	FALSE	FALSE	FALSE	FALSE											FALSE					FALSE				FALSE
1	F21		98	D3			35	88	272	0		0	0	0	0		FALSE	FALSE	FALSE	FALSE	FALSE	FALSE	FALSE											FALSE					FALSE				FALSE
1	F21		99	D4			43	7	275	0		0	0	0	0		FALSE	FALSE	FALSE	FALSE	FALSE	FALSE	FALSE											FALSE					FALSE				FALSE
1	F21		100	D			19	78	292	0		0	0	0	0		FALSE	FALSE	FALSE	FALSE	FALSE	FALSE	FALSE											FALSE					FALSE				FALSE
1	F21		101	D4			46	24	269	0		0	0	0	0		FALSE	FALSE	FALSE	FALSE	FALSE	FALSE	FALSE											FALSE					FALSE				FALSE
1	F21		102	D4			45	5	271	0		0	0	0	0		FALSE	FALSE	FALSE	FALSE	FALSE	FALSE	FALSE											FALSE					FALSE				FALSE
1	F21		103				13	62	272	0		0	0	0	0		FALSE	FALSE	FALSE	FALSE	FALSE	FALSE	FALSE											FALSE					FALSE				FALSE
1	F21		106	D3			45	75	275	0		0	0	0	0		FALSE	FALSE	FALSE	FALSE	FALSE	FALSE	FALSE											FALSE					FALSE				FALSE
1	F21		107				45	40	270	0		0	0	0	0		FALSE	FALSE	FALSE	FALSE	FALSE	FALSE	FALSE											FALSE					FALSE				FALSE
1	F21		108	D4			27	55	285	0		0	0	0	0		FALSE	FALSE	FALSE	FALSE	FALSE	FALSE	FALSE											FALSE					FALSE				FALSE
1	F21		109	D/E			98	50	270	0		0	0	0	0		FALSE	FALSE	FALSE	FALSE	FALSE	FALSE	FALSE											FALSE					FALSE				FALSE
1	F21		110	D4			42	85	278	0		0	0	0	0		FALSE	FALSE	FALSE	FALSE	FALSE	FALSE	FALSE											FALSE					FALSE				FALSE
1	F21		111	D4			50	60	280	0		0	0	0	0		FALSE	FALSE	FALSE	FALSE	FALSE	FALSE	FALSE											FALSE					FALSE				FALSE
1	F21		112	D4			17	92	298	0		0	0	0	0		FALSE	FALSE	FALSE	FALSE	FALSE	FALSE	FALSE											FALSE					FALSE				FALSE
1	F21		113	D4			20	96	295	0		0	0	0	0		FALSE	FALSE	FALSE	FALSE	FALSE	FALSE	FALSE											FALSE					FALSE				FALSE
1	F21		114	D4			22	100	297	0		0	0	0	0		FALSE	FALSE	FALSE	FALSE	FALSE	FALSE	FALSE											FALSE					FALSE				FALSE
1	F21		115	D4			18	97	308	0		0	0	0	0		FALSE	FALSE	FALSE	FALSE	FALSE	FALSE	FALSE											FALSE					FALSE				FALSE
1	F21		116	D4			18	92	308	0		0	0	0	0		FALSE	FALSE	FALSE	FALSE	FALSE	FALSE	FALSE											FALSE					FALSE				FALSE
1	F21		117	D4			15	80	307	0		0	0	0	0		FALSE	FALSE	FALSE	FALSE	FALSE	FALSE	FALSE											FALSE					FALSE				FALSE
1	F21		118	D4			1	99	307	0		0	0	0	0		FALSE	FALSE	FALSE	FALSE	FALSE	FALSE	FALSE											FALSE					FALSE				FALSE
1	F21		121	E			55	90	250	0		0	0	0	0		FALSE	FALSE	FALSE	FALSE	FALSE	FALSE	FALSE											FALSE					FALSE				FALSE
1	F21		122	E			50	93	270	0		0	0	0	0		FALSE	FALSE	FALSE	FALSE	FALSE	FALSE	FALSE											FALSE					FALSE				FALSE
1	F21	1/2d	1001	D4	D4	250-265	0	0	0	0		15.1	2.9	5.6	0	2	TRUE	FALSE	FALSE	FALSE	FALSE	FALSE	FALSE	2	18		3	1	5	5	1	4	2	FALSE	3	1	1	3	TRUE	1	12	13	FALSE	1
1	F21	1/2d	1002	D4	D4	250-265	0	0	0	0		22.3	9.8	2.9	0	2	FALSE	FALSE	FALSE	FALSE	FALSE	FALSE	FALSE	5	10		3	3	1	1	2	4	2	TRUE	1	2	4	1	FALSE	3	7	13	FALSE	2
1	F21	1/2d	1003	D4	D4	250-265	0	0	0	0		12.1	5.5	1.9	0	2	TRUE	FALSE	FALSE	FALSE	FALSE	FALSE	FALSE	5	10		3	1	4	9	7	1	1	FALSE	5	6	3	4	FALSE	3	1	13	FALSE	1
1	F21		1004	D4	D4	295-300	0	0	0	0		26.5	18.6	6.3	0	3	FALSE	FALSE	TRUE	FALSE	FALSE	FALSE	FALSE	6	8		6	3	1	4	2	4	3	TRUE	1	2	3	1	TRUE	1	4	13	FALSE	5
1	F21		1005	D4	D4	295-300	0	0	0	0		14	4.4	2	0	2	FALSE	FALSE	FALSE	FALSE	FALSE	FALSE	FALSE	5	10		3	1	1	5	2	3	3	TRUE	1	1	5	1	TRUE	1	4	13	FALSE	5
1	F21	d	1006	D2	D1/2	215-220	0	0	0	0		29	11.9	2.3	0	2	FALSE	FALSE	FALSE	FALSE	FALSE	FALSE	FALSE	2	10		3	2	1	1	2	3	2	TRUE	1	2	3	1	FALSE	3	1	13	FALSE	2
1	F21	d	1007	D2	D1/2	225-230	0	0	0	0		14.7	6.7	2.1	0	2	FALSE	FALSE	FALSE	FALSE	FALSE	FALSE	FALSE	5	10		3	1	1	5	2	4	3	TRUE	1	1	3	1	FALSE	3	1	13	FALSE	2
1	F21	d	1008	D2	D1/2	225-230	0	0	0	0		18.5	4.8	3.9	0	2	FALSE	FALSE	FALSE	FALSE	FALSE	FALSE	FALSE	2	18		3	3	1	5	1	4	2	FALSE	1	3	1	1	TRUE	2	4	13	FALSE	2
1	F21	d	1009	D2	D1/2	225-230	0	0	0	0		16.7	3.7	2.6	0	2	FALSE	FALSE	FALSE	FALSE	FALSE	FALSE	FALSE	2	10		3	2	1	1	6	4	2	FALSE	1	1	1	1	FALSE	3	1	13	FALSE	2
1	F21	1/2d	1010	D4	D4	250-260	0	0	0	0		26.6	10.7	5.6	0	2	FALSE	FALSE	TRUE	FALSE	FALSE	FALSE	FALSE	6	8		6	1	1	4	2	4	2	FALSE	1	4	5	1	TRUE	2	7	13	FALSE	2
1	F21	b	1011		D4	270	0	0	0	0		14.3	3.7	1.3	0	2	TRUE	TRUE	FALSE	TRUE	FALSE	FALSE	FALSE	8	15		3	1	5	5	2	4	2	TRUE	1	4	3	1	TRUE	1	7	13	FALSE	1	9	1	J04
1	F21	d	1012	D3	D3		0	0	0	0		22.9	7.9	3.6	0	2	TRUE	TRUE	FALSE	FALSE	FALSE	FALSE	FALSE	8	15		12	3	6	9	7	1	1	FALSE	5	4	2	2	TRUE	1	5	9	FALSE	5	10	1	J04
1	F21	d	1013	D3	D3	247-260	0	0	0	0		35.9	29.2	16.2	0	3	FALSE	TRUE	FALSE	TRUE	TRUE	FALSE	FALSE	7	16		11	3	2	9	7	1	1	FALSE	5	1	3	4	FALSE	3	12	13	FALSE	5			B87
1	F21	d	1014	D4	D4	247-255	0	0	0	0		52.5	12.7	4.4	0	1	FALSE	TRUE	FALSE	FALSE	FALSE	FALSE	FALSE	8	15		12	1	1	5	2	4	2	TRUE	1	2	3	3	FALSE	3	1	13	FALSE	2	8	3	I01	X30
1	F21	d	1015	D3	D3	250-260	0	0	0	0		14.5	6.5	2.4	0	2	TRUE	TRUE	FALSE	TRUE	FALSE	FALSE	FALSE	8	15		3	1	4	9	7	1	1	FALSE	5	1	2	3	FALSE	3	1	13	FALSE	1	3	3	J16
1	F22		1				81	9	180	0		0	0	0	0		FALSE	FALSE	FALSE	FALSE	FALSE	FALSE	FALSE											FALSE					FALSE				FALSE
1	F22		2				16	67	180	0		0	0	0	0		FALSE	FALSE	FALSE	FALSE	FALSE	FALSE	FALSE											FALSE					FALSE				FALSE
1	F22		3				97	18	181	0		0	0	0	0		FALSE	FALSE	FALSE	FALSE	FALSE	FALSE	FALSE											FALSE					FALSE				FALSE
1	F22		4				18	62	186	0		0	0	0	0		FALSE	FALSE	FALSE	FALSE	FALSE	FALSE	FALSE											FALSE					FALSE				FALSE
1	F22		5				94	45	189	0		0	0	0	0		FALSE	FALSE	FALSE	FALSE	FALSE	FALSE	FALSE											FALSE					FALSE				FALSE
1	F22		6				18	94	192	0		0	0	0	0		FALSE	FALSE	FALSE	FALSE	FALSE	FALSE	FALSE											FALSE					FALSE				FALSE
1	F22		7	D3			23	94	191	0		0	0	0	0		FALSE	FALSE	FALSE	FALSE	FALSE	FALSE	FALSE											FALSE					FALSE				FALSE
1	F22		8	D3			43	90	205	0		0	0	0	0		FALSE	FALSE	FALSE	FALSE	FALSE	FALSE	FALSE											FALSE					FALSE				FALSE
1	F22		10	D4			5	85	223	0		0	0	0	0		FALSE	FALSE	FALSE	FALSE	FALSE	FALSE	FALSE											FALSE					FALSE				FALSE
1	F22		11	D4			45	90	225	0		0	0	0	0		FALSE	FALSE	FALSE	FALSE	FALSE	FALSE	FALSE											FALSE					FALSE				FALSE
1	F22		12	D4			9	87	240	0		0	0	0	0		FALSE	FALSE	FALSE	FALSE	FALSE	FALSE	FALSE											FALSE					FALSE				FALSE
1	F22		13				53	85	190	0		0	0	0	0		FALSE	FALSE	FALSE	FALSE	FALSE	FALSE	FALSE											FALSE					FALSE				FALSE
1	F22		14	D3			30	90	222	0		0	0	0	0		FALSE	FALSE	FALSE	FALSE	FALSE	FALSE	FALSE											FALSE					FALSE				FALSE
1	F22		15	D4			10	85	241	0		0	0	0	0		FALSE	FALSE	FALSE	FALSE	FALSE	FALSE	FALSE											FALSE					FALSE				FALSE
1	G19		1	D1/2	D1/2		19	44	228	0		0	0	0	0		FALSE	FALSE	FALSE	FALSE	FALSE	FALSE	FALSE											FALSE					FALSE				FALSE
1	G19	b	2	D2	D1/2		36	72	228	0		37.2	29.6	13.1	0	3	FALSE	TRUE	FALSE	TRUE	TRUE	FALSE	FALSE	7	16		11	1	1	1	2	4	2	TRUE	1	1	3	3	FALSE	3	6	13	FALSE	1			A13
1	G19		3	D2	D1/2		40	67	228	0		0	0	0	0		FALSE	FALSE	FALSE	FALSE	FALSE	FALSE	FALSE											FALSE					FALSE				FALSE
1	G19	b	4	D2	D1/2		34	83	229	0		37.7	33.7	21	0	4	TRUE	FALSE	FALSE	FALSE	FALSE	FALSE	FALSE	7	16									FALSE					FALSE				FALSE
1	G19		5	D2	D1/2		35	65	229	0		0	0	0	0		FALSE	FALSE	FALSE	FALSE	FALSE	FALSE	FALSE											FALSE					FALSE				FALSE
1	G19		6	D2	D1/2		8	70	229	0		0	0	0	0		FALSE	FALSE	FALSE	FALSE	FALSE	FALSE	FALSE											FALSE					FALSE				FALSE
1	G19	b	7	D2	D1/2		18	81	230	0		47.3	42.2	23.4	0	3	FALSE	FALSE	FALSE	FALSE	FALSE	TRUE	FALSE	7	16		11	8	1	2	1	4	3	FALSE	1	1	3	3	FALSE	3	13	13	FALSE	5			F06
1	G19		8	D2	D1/2		7	61	230	0		0	0	0	0		FALSE	FALSE	FALSE	FALSE	FALSE	FALSE	FALSE											FALSE					FALSE				FALSE
1	G19		9	D3			3	60	231	0		0	0	0	0		FALSE	FALSE	FALSE	FALSE	FALSE	FALSE	FALSE											FALSE					FALSE				FALSE
1	G19		10	E			2	99	233	0		0	0	0	0		FALSE	FALSE	FALSE	FALSE	FALSE	FALSE	FALSE											FALSE					FALSE				FALSE
1	G19		11	D4/E	D4		20	100	245	0		64.1	48.2	30.3	0	3	FALSE	FALSE	FALSE	TRUE	FALSE	TRUE	FALSE	7	1		11	2	6	9	7	1	1	FALSE	5	2	1	3	FALSE	3	12	13	FALSE	5
1	G19		12	D			7	90	245	0		0	0	0	0		FALSE	FALSE	FALSE	FALSE	FALSE	FALSE	FALSE											FALSE					FALSE				FALSE
1	G19		13	D2	D1/2		8	99	248	0		0	0	0	0		FALSE	FALSE	FALSE	FALSE	FALSE	FALSE	FALSE											FALSE					FALSE				FALSE
1	G19	b	14	D2	D1/2		54	49	235	0		35.1	29.1	26.1	0	4	FALSE	FALSE	FALSE	FALSE	FALSE	FALSE	FALSE	7	16									FALSE					FALSE				FALSE
1	G19		15	D2	D1/2		0	0	238	0		0	0	0	0		FALSE	FALSE	FALSE	FALSE	FALSE	FALSE	FALSE											FALSE					FALSE				FALSE
1	G19		16	D2	D1/2		68	37	243	0		0	0	0	0		FALSE	FALSE	FALSE	FALSE	FALSE	FALSE	FALSE											FALSE					FALSE				FALSE
1	G19		17	D2	D1/2		50	40	240	0		0	0	0	0		FALSE	FALSE	FALSE	FALSE	FALSE	FALSE	FALSE											FALSE					FALSE				FALSE
1	G19		18	D2	D1/2		93	42	245	0		0	0	0	0		FALSE	FALSE	FALSE	FALSE	FALSE	FALSE	FALSE											FALSE					FALSE				FALSE
1	G19		19	D2	D1/2		70	2	245	0		0	0	0	0		FALSE	FALSE	FALSE	FALSE	FALSE	FALSE	FALSE											FALSE					FALSE				FALSE
1	G19		20	D2	D1/2		60	12	239	0		0	0	0	0		FALSE	FALSE	FALSE	FALSE	FALSE	FALSE	FALSE											FALSE					FALSE				FALSE
1	G19		21	D2	D1/2		0	0	240	0		0	0	0	0		FALSE	FALSE	FALSE	FALSE	FALSE	FALSE	FALSE											FALSE					FALSE				FALSE
1	G19		22	D2	D1/2		92	2	245	0		0	0	0	0		FALSE	FALSE	FALSE	FALSE	FALSE	FALSE	FALSE											FALSE					FALSE				FALSE
1	G19		23	D2	D1/2		88	50	246	0		0	0	0	0		FALSE	FALSE	FALSE	FALSE	FALSE	FALSE	FALSE											FALSE					FALSE				FALSE
1	G19		24	D3			50	50	248	0		0	0	0	0		FALSE	FALSE	FALSE	FALSE	FALSE	FALSE	FALSE											FALSE					FALSE				FALSE
1	G19		25	D1	D1/2		51	97	220	0		0	0	0	0		FALSE	FALSE	FALSE	FALSE	FALSE	FALSE	FALSE											FALSE					FALSE				FALSE
1	G19		26	D1	D1/2		63	82	220	0		0	0	0	0		FALSE	FALSE	FALSE	FALSE	FALSE	FALSE	FALSE											FALSE					FALSE				FALSE
1	G19		27	D1	D1/2		70	96	221	0		0	0	0	0		FALSE	FALSE	FALSE	FALSE	FALSE	FALSE	FALSE											FALSE					FALSE				FALSE
1	G19		28	D1	D1/2		69	97	222	0		0	0	0	0		FALSE	FALSE	FALSE	FALSE	FALSE	FALSE	FALSE											FALSE					FALSE				FALSE
1	G19		29	D1	D1/2		51	79	224	0		0	0	0	0		FALSE	FALSE	FALSE	FALSE	FALSE	FALSE	FALSE											FALSE					FALSE				FALSE
1	G19		30	D1	D1/2		47	69	224	0		0	0	0	0		FALSE	FALSE	FALSE	FALSE	FALSE	FALSE	FALSE											FALSE					FALSE				FALSE
1	G19		31	D1	D1/2		62	92	225	0		0	0	0	0		FALSE	FALSE	FALSE	FALSE	FALSE	FALSE	FALSE											FALSE					FALSE				FALSE
1	G19		32	D1	D1/2		55	70	225	0		0	0	0	0		FALSE	FALSE	FALSE	FALSE	FALSE	FALSE	FALSE											FALSE					FALSE				FALSE
1	G19	d	33	D2	D1/2		64	60	230	0		45.6	22.6	7.7	0	1	TRUE	TRUE	FALSE	FALSE	TRUE	FALSE	FALSE	7	16		11	1	4	9	7	1	1	FALSE	5	1	4	3	FALSE	3	1	13	FALSE	1			B04
1	G19		34	D2	D1/2		80	92	230	0		0	0	0	0		FALSE	FALSE	FALSE	FALSE	FALSE	FALSE	FALSE											FALSE					FALSE				FALSE
1	G19		35	D2	D1/2		81	92	233	0		0	0	0	0		FALSE	FALSE	FALSE	FALSE	FALSE	FALSE	FALSE											FALSE					FALSE				FALSE
1	G19		36	D2	D1/2		80	91	233	0		0	0	0	0		FALSE	FALSE	FALSE	FALSE	FALSE	FALSE	FALSE											FALSE					FALSE				FALSE
1	G19		37	D2	D1/2		75	72	233	0		0	0	0	0		FALSE	FALSE	FALSE	FALSE	FALSE	FALSE	FALSE											FALSE					FALSE				FALSE
1	G19	d	38	D2	D1/2		62	76	235	0		33.6	31.7	20.7	0	4	FALSE	FALSE	FALSE	FALSE	FALSE	FALSE	FALSE	7	16									FALSE					FALSE				FALSE
1	G19		39	D2	D1/2		97	95	238	0		0	0	0	0		FALSE	FALSE	FALSE	FALSE	FALSE	FALSE	FALSE											FALSE					FALSE				FALSE
1	G19		40	D2	D1/2		84	60	240	0		0	0	0	0		FALSE	FALSE	FALSE	FALSE	FALSE	FALSE	FALSE											FALSE					FALSE				FALSE
1	G19	d	41	D2	D1/2		64	55	237	0		0	0	0	0	4	TRUE	FALSE	FALSE	FALSE	FALSE	FALSE	FALSE	7	16									FALSE					FALSE				FALSE
1	G19		42	D2	D1/2		60	12	239	0		0	0	0	0		FALSE	FALSE	FALSE	FALSE	FALSE	FALSE	FALSE											FALSE					FALSE				FALSE
1	G19		43	D3			90	88	243	0		0	0	0	0		FALSE	FALSE	FALSE	FALSE	FALSE	FALSE	FALSE											FALSE					FALSE				FALSE
1	G19		44				65	63	243	0		0	0	0	0		FALSE	FALSE	FALSE	FALSE	FALSE	FALSE	FALSE											FALSE					FALSE				FALSE
1	G19	d	45	D2	D1/2		81	81	243	0		53.9	40.6	18.4	0	4	FALSE	FALSE	FALSE	FALSE	FALSE	FALSE	FALSE	7	16									FALSE					FALSE				FALSE
1	G19	d	46	D3	D3		55	93	244	0		36.8	26.1	21.8	0	8	FALSE	TRUE	FALSE	TRUE	TRUE	FALSE	FALSE	7	16		11	12	3	1	3	4	2	FALSE	1	6	2	2	FALSE	3	12	13	FALSE	1			A14
1	G19		47	D3			92	95	244	0		0	0	0	0		FALSE	FALSE	FALSE	FALSE	FALSE	FALSE	FALSE											FALSE					FALSE				FALSE
1	G19		48	D3			90	100	245	0		0	0	0	0		FALSE	FALSE	FALSE	FALSE	FALSE	FALSE	FALSE											FALSE					FALSE				FALSE
1	G19		49	D3			100	84	245	0		0	0	0	0		FALSE	FALSE	FALSE	FALSE	FALSE	FALSE	FALSE											FALSE					FALSE				FALSE
1	G19		50	D3			72	91	247	0		0	0	0	0		FALSE	FALSE	FALSE	FALSE	FALSE	FALSE	FALSE											FALSE					FALSE				FALSE
1	G19		51	D3			95	95	248	0		0	0	0	0		FALSE	FALSE	FALSE	FALSE	FALSE	FALSE	FALSE											FALSE					FALSE				FALSE
1	G19		52	D3			94	52	248	0		0	0	0	0		FALSE	FALSE	FALSE	FALSE	FALSE	FALSE	FALSE											FALSE					FALSE				FALSE
1	G19		53	D3			97	81	249	0		0	0	0	0		FALSE	FALSE	FALSE	FALSE	FALSE	FALSE	FALSE											FALSE					FALSE				FALSE
1	G19		54	D3			94	52	251	0		0	0	0	0		FALSE	FALSE	FALSE	FALSE	FALSE	FALSE	FALSE											FALSE					FALSE				FALSE
1	G19		55	D2	D1/2		24	22	236	0		0	0	0	0		FALSE	FALSE	FALSE	FALSE	FALSE	FALSE	FALSE											FALSE					FALSE				FALSE
1	G19		56	D2	D1/2		35	0	242	0		0	0	0	0		FALSE	FALSE	FALSE	FALSE	FALSE	FALSE	FALSE											FALSE					FALSE				FALSE
1	G19		57	D3			15	27	251	0		0	0	0	0		FALSE	FALSE	FALSE	FALSE	FALSE	FALSE	FALSE											FALSE					FALSE				FALSE
1	G19		58	D3			3	2	252	0		0	0	0	0		FALSE	FALSE	FALSE	FALSE	FALSE	FALSE	FALSE											FALSE					FALSE				FALSE
1	G19		59	D3			30	27	258	0		0	0	0	0		FALSE	FALSE	FALSE	FALSE	FALSE	FALSE	FALSE											FALSE					FALSE				FALSE
1	G19		60	D3			28	27	259	0		0	0	0	0		FALSE	FALSE	FALSE	FALSE	FALSE	FALSE	FALSE											FALSE					FALSE				FALSE
1	G19		61	D3			71	23	259	0		0	0	0	0		FALSE	FALSE	FALSE	FALSE	FALSE	FALSE	FALSE											FALSE					FALSE				FALSE
1	G19		62	D3			87	24	267	0		0	0	0	0		FALSE	FALSE	FALSE	FALSE	FALSE	FALSE	FALSE											FALSE					FALSE				FALSE
1	G19		63	D			62	15	262	0		0	0	0	0		FALSE	FALSE	FALSE	FALSE	FALSE	FALSE	FALSE											FALSE					FALSE				FALSE
1	G19		64	D2	D1/2		62	48	239	0		0	0	0	0		FALSE	FALSE	FALSE	FALSE	FALSE	FALSE	FALSE											FALSE					FALSE				FALSE
1	G19		65	D3			82	80	264	0		0	0	0	0		FALSE	FALSE	FALSE	FALSE	FALSE	FALSE	FALSE											FALSE					FALSE				FALSE
1	G19		66	D3			0	0	265	0		0	0	0	0		FALSE	FALSE	FALSE	FALSE	FALSE	FALSE	FALSE											FALSE					FALSE				FALSE
1	G19		67	D3			62	3	255	0		0	0	0	0		FALSE	FALSE	FALSE	FALSE	FALSE	FALSE	FALSE											FALSE					FALSE				FALSE
1	G19		68	D3			80	0	254	0		0	0	0	0		FALSE	FALSE	FALSE	FALSE	FALSE	FALSE	FALSE											FALSE					FALSE				FALSE
1	G19		69	D3			64	15	256	0		0	0	0	0		FALSE	FALSE	FALSE	FALSE	FALSE	FALSE	FALSE											FALSE					FALSE				FALSE
1	G19		70	D3			78	17	258	0		0	0	0	0		FALSE	FALSE	FALSE	FALSE	FALSE	FALSE	FALSE											FALSE					FALSE				FALSE
1	G19		71	D3			75	43	258	0		0	0	0	0		FALSE	FALSE	FALSE	FALSE	FALSE	FALSE	FALSE											FALSE					FALSE				FALSE
1	G19		72	D3			87	2	260	0		0	0	0	0		FALSE	FALSE	FALSE	FALSE	FALSE	FALSE	FALSE											FALSE					FALSE				FALSE
1	G19		73	D3	D3		78	35	266	0		34.6	49.5	32.9	0	8	FALSE	FALSE	FALSE	FALSE	TRUE	FALSE	FALSE	7	16		11	4	3	1	1	4	2	FALSE	1	6	3	4	FALSE		4	13	FALSE	6
1	G19		74	E			27	95	261	0		0	0	0	0		FALSE	FALSE	FALSE	FALSE	FALSE	FALSE	FALSE											FALSE					FALSE				FALSE
1	G19		75	D3			86	8	268	0		0	0	0	0		FALSE	FALSE	FALSE	FALSE	FALSE	FALSE	FALSE											FALSE					FALSE				FALSE
1	G19		76	D3/E			75	32	270	0		0	0	0	0		FALSE	FALSE	FALSE	FALSE	FALSE	FALSE	FALSE											FALSE					FALSE				FALSE
1	G19		77	D/E			72	11	273	0		0	0	0	0		FALSE	FALSE	FALSE	FALSE	FALSE	FALSE	FALSE											FALSE					FALSE				FALSE
1	G19		78	E			70	42	283	0		0	0	0	0		FALSE	FALSE	FALSE	FALSE	FALSE	FALSE	FALSE											FALSE					FALSE				FALSE
1	G19		79	E			65	11	285	0		0	0	0	0		FALSE	FALSE	FALSE	FALSE	FALSE	FALSE	FALSE											FALSE					FALSE				FALSE
1	G19		80	E6			51	22	288	0		0	0	0	0		FALSE	FALSE	FALSE	FALSE	FALSE	FALSE	FALSE											FALSE					FALSE				FALSE
1	G19		81	E			15	83	284	0		0	0	0	0		FALSE	FALSE	FALSE	FALSE	FALSE	FALSE	FALSE											FALSE					FALSE				FALSE
1	G19		82	E			11	92	287	0		0	0	0	0		FALSE	FALSE	FALSE	FALSE	FALSE	FALSE	FALSE											FALSE					FALSE				FALSE
1	G19		83	E6			2	78	289	0		0	0	0	0		FALSE	FALSE	FALSE	FALSE	FALSE	FALSE	FALSE											FALSE					FALSE				FALSE
1	G19		84	E			41	27	278	0		0	0	0	0		FALSE	FALSE	FALSE	FALSE	FALSE	FALSE	FALSE											FALSE					FALSE				FALSE
1	G19		85	E			62	92	279	0		0	0	0	0		FALSE	FALSE	FALSE	FALSE	FALSE	FALSE	FALSE											FALSE					FALSE				FALSE
1	G19		86	E			92	100	284	0		0	0	0	0		FALSE	FALSE	FALSE	FALSE	FALSE	FALSE	FALSE											FALSE					FALSE				FALSE
1	G19		87				97	96	289	0		0	0	0	0		FALSE	FALSE	FALSE	FALSE	FALSE	FALSE	FALSE											FALSE					FALSE				FALSE
1	G19		88	D/E			28	17	245	0		0	0	0	0		FALSE	FALSE	FALSE	FALSE	FALSE	FALSE	FALSE											FALSE					FALSE				FALSE
1	G19		89	E			25	45	248	0		0	0	0	0		FALSE	FALSE	FALSE	FALSE	FALSE	FALSE	FALSE											FALSE					FALSE				FALSE
1	G19		90	D/E			38	28	257	0		0	0	0	0		FALSE	FALSE	FALSE	FALSE	FALSE	FALSE	FALSE											FALSE					FALSE				FALSE
1	G19		91	E9			46	38	304	0		0	0	0	0		FALSE	FALSE	FALSE	FALSE	FALSE	FALSE	FALSE											FALSE					FALSE				FALSE
1	G19		92	E11			0	8	343	0		0	0	0	0		FALSE	FALSE	FALSE	FALSE	FALSE	FALSE	FALSE											FALSE					FALSE				FALSE
1	G19		93	E11			19	24	346	0		0	0	0	0		FALSE	FALSE	FALSE	FALSE	FALSE	FALSE	FALSE											FALSE					FALSE				FALSE
1	G19		94	E11			19	24	346	0		0	0	0	0		FALSE	FALSE	FALSE	FALSE	FALSE	FALSE	FALSE											FALSE					FALSE				FALSE
1	G19		95	D4			34	100	247	0		0	0	0	0		FALSE	FALSE	FALSE	FALSE	FALSE	FALSE	FALSE											FALSE					FALSE				FALSE
1	G19		96	D/E			23	78	253	0		0	0	0	0		FALSE	FALSE	FALSE	FALSE	FALSE	FALSE	FALSE											FALSE					FALSE				FALSE
1	G19		97	E6			48	72	297	0		0	0	0	0		FALSE	FALSE	FALSE	FALSE	FALSE	FALSE	FALSE											FALSE					FALSE				FALSE
1	G19		98	E8			25	73	308	0		0	0	0	0		FALSE	FALSE	FALSE	FALSE	FALSE	FALSE	FALSE											FALSE					FALSE				FALSE
1	G19		99	E10			0	0	310	0		0	0	0	0		FALSE	FALSE	FALSE	FALSE	FALSE	FALSE	FALSE											FALSE					FALSE				FALSE
1	G19		100	D3			52	45	249	0		0	0	0	0		FALSE	FALSE	FALSE	FALSE	FALSE	FALSE	FALSE											FALSE					FALSE				FALSE
1	G19		101	D3			93	42	252	0		0	0	0	0		FALSE	FALSE	FALSE	FALSE	FALSE	FALSE	FALSE											FALSE					FALSE				FALSE
1	G19		102	D			93	42	252	0		0	0	0	0		FALSE	FALSE	FALSE	FALSE	FALSE	FALSE	FALSE											FALSE					FALSE				FALSE
1	G19		103	D3			93	42	252	0		0	0	0	0		FALSE	FALSE	FALSE	FALSE	FALSE	FALSE	FALSE											FALSE					FALSE				FALSE
1	G19		104	D3			93	42	252	0		0	0	0	0		FALSE	FALSE	FALSE	FALSE	FALSE	FALSE	FALSE											FALSE					FALSE				FALSE
1	G19		105	D3			93	42	252	0		0	0	0	0		FALSE	FALSE	FALSE	FALSE	FALSE	FALSE	FALSE											FALSE					FALSE				FALSE
1	G19		106	E8			98	47	298	0		0	0	0	0		FALSE	FALSE	FALSE	FALSE	FALSE	FALSE	FALSE											FALSE					FALSE				FALSE
1	G19		107	E9			50	2	299	0		0	0	0	0		FALSE	FALSE	FALSE	FALSE	FALSE	FALSE	FALSE											FALSE					FALSE				FALSE
1	G19		108	E11			53	0	339	0		0	0	0	0		FALSE	FALSE	FALSE	FALSE	FALSE	FALSE	FALSE											FALSE					FALSE				FALSE
1	G19		109	E11			78	27	340	0		0	0	0	0		FALSE	FALSE	FALSE	FALSE	FALSE	FALSE	FALSE											FALSE					FALSE				FALSE
1	G19		110	E11			60	50	342	0		0	0	0	0		FALSE	FALSE	FALSE	FALSE	FALSE	FALSE	FALSE											FALSE					FALSE				FALSE
1	G19		111	E11			77	37	348	0		0	0	0	0		FALSE	FALSE	FALSE	FALSE	FALSE	FALSE	FALSE											FALSE					FALSE				FALSE
1	G19		112	E6			87	72	296	0		0	0	0	0		FALSE	FALSE	FALSE	FALSE	FALSE	FALSE	FALSE											FALSE					FALSE				FALSE
1	G19		113	E9			78	75	300	0		0	0	0	0		FALSE	FALSE	FALSE	FALSE	FALSE	FALSE	FALSE											FALSE					FALSE				FALSE
1	G19		114	E9			60	83	302	0		0	0	0	0		FALSE	FALSE	FALSE	FALSE	FALSE	FALSE	FALSE											FALSE					FALSE				FALSE
1	G19		115	E7			98	95	304	0		0	0	0	0		FALSE	FALSE	FALSE	FALSE	FALSE	FALSE	FALSE											FALSE					FALSE				FALSE
1	G19		116	E9			50	91	305	0		0	0	0	0		FALSE	FALSE	FALSE	FALSE	FALSE	FALSE	FALSE											FALSE					FALSE				FALSE
1	G19		117	E9			50	91	305	0		0	0	0	0		FALSE	FALSE	FALSE	FALSE	FALSE	FALSE	FALSE											FALSE					FALSE				FALSE
1	G19		118	E8			78	72	305	0		0	0	0	0		FALSE	FALSE	FALSE	FALSE	FALSE	FALSE	FALSE											FALSE					FALSE				FALSE
1	G19		119	E10			72	63	329	0		0	0	0	0		FALSE	FALSE	FALSE	FALSE	FALSE	FALSE	FALSE											FALSE					FALSE				FALSE
1	G19		120	E10			97	67	332	0		0	0	0	0		FALSE	FALSE	FALSE	FALSE	FALSE	FALSE	FALSE											FALSE					FALSE				FALSE
1	G19		121	E10			98	72	334	0		0	0	0	0		FALSE	FALSE	FALSE	FALSE	FALSE	FALSE	FALSE											FALSE					FALSE				FALSE
1	G19		122	E11			80	80	344	0		0	0	0	0		FALSE	FALSE	FALSE	FALSE	FALSE	FALSE	FALSE											FALSE					FALSE				FALSE
1	G19		123	D3			43	55	246	0		0	0	0	0		FALSE	FALSE	FALSE	FALSE	FALSE	FALSE	FALSE											FALSE					FALSE				FALSE
1	G19		124	D3			50	50	246	0		0	0	0	0		FALSE	FALSE	FALSE	FALSE	FALSE	FALSE	FALSE											FALSE					FALSE				FALSE
1	G19		125	D3			55	56	250	0		0	0	0	0		FALSE	FALSE	FALSE	FALSE	FALSE	FALSE	FALSE											FALSE					FALSE				FALSE
1	G19	a	126	D3	D3		0	0	247	0		35.7	28.1	13.2	0	8	FALSE	TRUE	FALSE	FALSE	TRUE	FALSE	FALSE	7	16		12	2	4	9	7	1	1	FALSE	5	6	2	4	FALSE	3	13	13	FALSE	1			B12
1	G19		127	D3			43	38	249	0		0	0	0	0		FALSE	FALSE	FALSE	FALSE	FALSE	FALSE	FALSE											FALSE					FALSE				FALSE
1	G19		128	D			0	0	260	0		0	0	0	0		FALSE	FALSE	FALSE	FALSE	FALSE	FALSE	FALSE											FALSE					FALSE				FALSE
1	G19		131	E11			5	6	350	0		0	0	0	0		FALSE	FALSE	FALSE	FALSE	FALSE	FALSE	FALSE											FALSE					FALSE				FALSE
1	G19		132	E11			48	10	351	0		0	0	0	0		FALSE	FALSE	FALSE	FALSE	FALSE	FALSE	FALSE											FALSE					FALSE				FALSE
1	G19		133	E11			50	20	351	0		0	0	0	0		FALSE	FALSE	FALSE	FALSE	FALSE	FALSE	FALSE											FALSE					FALSE				FALSE
1	G19		326	D3			38	52	244	0		0	0	0	0		FALSE	FALSE	FALSE	FALSE	FALSE	FALSE	FALSE											FALSE					FALSE				FALSE
1	G19		1001	D3	D3	240-260	0	0	0	0		22	8.1	3.9	0	2	TRUE	TRUE	FALSE	TRUE	FALSE	FALSE	FALSE	8	15		12	2	4	9	7	1	1	FALSE	5	2	3	1	FALSE	3	1	13	FALSE	1	2	3	J15
1	G19	a	1002	D3/E	D3	260-270	0	0	0	0		27.8	23.8	14.9	0	8	TRUE	TRUE	FALSE	TRUE	TRUE	FALSE	FALSE	7	16		11	1	2	9	7	1	1	FALSE	5	5	1	1	FALSE	3	1	13	FALSE	4			A13
1	G19	d	1003	D3	D3	234-238	0	0	0	0		41.2	21.9	9.1	0	3	FALSE	TRUE	FALSE	TRUE	TRUE	FALSE	FALSE	7	16		11	1	1	1	3	4	2	TRUE	1	1	2	1	FALSE	3	1	13	FALSE	1			B07
1	G19	b	1004	D2	D1/2	225-230	0	0	0	0		40.2	25	13.6	0	3	FALSE	TRUE	FALSE	TRUE	TRUE	FALSE	FALSE	7	16		11	1	1	1	1	4	3	TRUE	1	1	3	1	FALSE	3	1	13	FALSE	1			B07
1	G19		1042	D2/3	D3	230-240	0	0	0	0		49	12.1	3.6	0	1	TRUE	TRUE	TRUE	TRUE	FALSE	FALSE	TRUE	8	15		12	1	6	9	7	1	1	FALSE	5	1	3	1	FALSE	3	4	13	FALSE	2	8	1	H83
1	G20		1				6	55	158	0		0	0	0	0		FALSE	FALSE	FALSE	FALSE	FALSE	FALSE	FALSE											FALSE					FALSE				FALSE
1	G20		2				42	19	157	0		0	0	0	0		FALSE	FALSE	FALSE	FALSE	FALSE	FALSE	FALSE											FALSE					FALSE				FALSE
1	G20		3				96	47	186	0		0	0	0	0		FALSE	FALSE	FALSE	FALSE	FALSE	FALSE	FALSE											FALSE					FALSE				FALSE
1	G20		4				0	0	186	0		0	0	0	0		FALSE	FALSE	FALSE	FALSE	FALSE	FALSE	FALSE											FALSE					FALSE				FALSE
1	G20		5				70	43	191	0		0	0	0	0		FALSE	FALSE	FALSE	FALSE	FALSE	FALSE	FALSE											FALSE					FALSE				FALSE
1	G20		6				0	0	195	0		0	0	0	0		FALSE	FALSE	FALSE	FALSE	FALSE	FALSE	FALSE											FALSE					FALSE				FALSE
1	G20		7				90	91	195	0		0	0	0	0		FALSE	FALSE	FALSE	FALSE	FALSE	FALSE	FALSE											FALSE					FALSE				FALSE
1	G20		8				90	58	196	0		0	0	0	0		FALSE	FALSE	FALSE	FALSE	FALSE	FALSE	FALSE											FALSE					FALSE				FALSE
1	G20		9				59	19	200	0		0	0	0	0		FALSE	FALSE	FALSE	FALSE	FALSE	FALSE	FALSE											FALSE					FALSE				FALSE
1	G20		10				41	92	195	0		0	0	0	0		FALSE	FALSE	FALSE	FALSE	FALSE	FALSE	FALSE											FALSE					FALSE				FALSE
1	G20		11				67	80	210	0		0	0	0	0		FALSE	FALSE	FALSE	FALSE	FALSE	FALSE	FALSE											FALSE					FALSE				FALSE
1	G20		12				40	5	184	0		0	0	0	0		FALSE	FALSE	FALSE	FALSE	FALSE	FALSE	FALSE											FALSE					FALSE				FALSE
1	G20		13				46	7	195	0		0	0	0	0		FALSE	FALSE	FALSE	FALSE	FALSE	FALSE	FALSE											FALSE					FALSE				FALSE
1	G20		14				47	44	219	0		0	0	0	0		FALSE	FALSE	FALSE	FALSE	FALSE	FALSE	FALSE											FALSE					FALSE				FALSE
1	G20		15				99	30	208	0		0	0	0	0		FALSE	FALSE	FALSE	FALSE	FALSE	FALSE	FALSE											FALSE					FALSE				FALSE
1	G20		16				87	90	210	0		0	0	0	0		FALSE	FALSE	FALSE	FALSE	FALSE	FALSE	FALSE											FALSE					FALSE				FALSE
1	G20		17				15	10	213	0		0	0	0	0		FALSE	FALSE	FALSE	FALSE	FALSE	FALSE	FALSE											FALSE					FALSE				FALSE
1	G20		18	D2	D1/2		25	47	234	0		0	0	0	0		FALSE	FALSE	FALSE	FALSE	FALSE	FALSE	FALSE											FALSE					FALSE				FALSE
1	G20		19				54	2	193	0		0	0	0	0		FALSE	FALSE	FALSE	FALSE	FALSE	FALSE	FALSE											FALSE					FALSE				FALSE
1	G20		20				49	51	232	0		0	0	0	0		FALSE	FALSE	FALSE	FALSE	FALSE	FALSE	FALSE											FALSE					FALSE				FALSE
1	G20		21				55	50	229	0		0	0	0	0		FALSE	FALSE	FALSE	FALSE	FALSE	FALSE	FALSE											FALSE					FALSE				FALSE
1	G20		22	D1/2			32	50	229	0		32.4	25.5	20.1	0	4	FALSE	FALSE	FALSE	FALSE	FALSE	FALSE	FALSE	7	16									FALSE					FALSE				FALSE
1	G20		23				22	44	228	0		0	0	0	0		FALSE	FALSE	FALSE	FALSE	FALSE	FALSE	FALSE											FALSE					FALSE				FALSE
1	G20		24	D1/2	D1/2		95	95	218	0		0	0	0	0		FALSE	FALSE	FALSE	FALSE	FALSE	FALSE	FALSE											FALSE					FALSE				FALSE
1	G20		25	D1/2	D1/2		85	72	222	0		0	0	0	0		FALSE	FALSE	FALSE	FALSE	FALSE	FALSE	FALSE											FALSE					FALSE				FALSE
1	G20		26				77	85	209	0		0	0	0	0		FALSE	FALSE	FALSE	FALSE	FALSE	FALSE	FALSE											FALSE					FALSE				FALSE
1	G20		27	D1/2	D1/2		60	42	222	0		0	0	0	0		FALSE	FALSE	FALSE	FALSE	FALSE	FALSE	FALSE											FALSE					FALSE				FALSE
1	G20		28				56	85	220	0		0	0	0	0		FALSE	FALSE	FALSE	FALSE	FALSE	FALSE	FALSE											FALSE					FALSE				FALSE
1	G20		29	D2	D1/2		70	60	225	0		0	0	0	0		FALSE	FALSE	FALSE	FALSE	FALSE	FALSE	FALSE											FALSE					FALSE				FALSE
1	G20		30				6	79	219	0		0	0	0	0		FALSE	FALSE	FALSE	FALSE	FALSE	FALSE	FALSE											FALSE					FALSE				FALSE
1	G20		31	D1/2	D1/2		7	75	219	0		0	0	0	0		FALSE	FALSE	FALSE	FALSE	FALSE	FALSE	FALSE											FALSE					FALSE				FALSE
1	G20		32	D1/2	D1/2		4	59	225	0		0	0	0	0		FALSE	FALSE	FALSE	FALSE	FALSE	FALSE	FALSE											FALSE					FALSE				FALSE
1	G20		33				71	68	251	0		0	0	0	0		FALSE	FALSE	FALSE	FALSE	FALSE	FALSE	FALSE											FALSE					FALSE				FALSE
1	G20		34	D3			85	59	243	0		0	0	0	0		FALSE	FALSE	FALSE	FALSE	FALSE	FALSE	FALSE											FALSE					FALSE				FALSE
1	G20		35	D3			80	71	246	0		0	0	0	0		FALSE	FALSE	FALSE	FALSE	FALSE	FALSE	FALSE											FALSE					FALSE				FALSE
1	G20		36	D2	D1/2		83	25	239	0		0	0	0	0		FALSE	FALSE	FALSE	FALSE	FALSE	FALSE	FALSE											FALSE					FALSE				FALSE
1	G20		37				72	47	251	0		0	0	0	0		FALSE	FALSE	FALSE	FALSE	FALSE	FALSE	FALSE											FALSE					FALSE				FALSE
1	G20		38	D3			56	74	251	0		0	0	0	0		FALSE	FALSE	FALSE	FALSE	FALSE	FALSE	FALSE											FALSE					FALSE				FALSE
1	G20		39	D3	D3		70	85	248	0		89.2	50.7	26.5	0	3	FALSE	TRUE	FALSE	TRUE	FALSE	FALSE	TRUE	8	16		11	8	1	1	3	4	2	FALSE	3	1	6	3	FALSE	3	1	13	FALSE	5			G88
1	G20		40	D3			88	73	251	0		0	0	0	0		FALSE	FALSE	FALSE	FALSE	FALSE	FALSE	FALSE											FALSE					FALSE				FALSE
1	G20		41				73	80	245	0		0	0	0	0		FALSE	FALSE	FALSE	FALSE	FALSE	FALSE	FALSE											FALSE					FALSE				FALSE
1	G20		42	D3			80	61	244	0		0	0	0	0		FALSE	FALSE	FALSE	FALSE	FALSE	FALSE	FALSE											FALSE					FALSE				FALSE
1	G20		43	D3			76	48	251	0		0	0	0	0		FALSE	FALSE	FALSE	FALSE	FALSE	FALSE	FALSE											FALSE					FALSE				FALSE
1	G20		44	D3			72	51	250	0		0	0	0	0		FALSE	FALSE	FALSE	FALSE	FALSE	FALSE	FALSE											FALSE					FALSE				FALSE
1	G20		45	D3			63	51	249	0		0	0	0	0		FALSE	FALSE	FALSE	FALSE	FALSE	FALSE	FALSE											FALSE					FALSE				FALSE
1	G20		46	D3			42	54	250	0		0	0	0	0		FALSE	FALSE	FALSE	FALSE	FALSE	FALSE	FALSE											FALSE					FALSE				FALSE
1	G20		47	D2	D1/2		84	85	238	0		0	0	0	0		FALSE	FALSE	FALSE	FALSE	FALSE	FALSE	FALSE											FALSE					FALSE				FALSE
1	G20		48	D3	D3		84	43	241	0		27.1	28.7	8.3	0	8	FALSE	TRUE	FALSE	TRUE	TRUE	FALSE	FALSE	7	16		11	8	4	9	7	1	1	FALSE	5	6		4	FALSE	3	13	13	FALSE	1
1	G20		49	D3			78	65	242	0		0	0	0	0		FALSE	FALSE	FALSE	FALSE	FALSE	FALSE	FALSE											FALSE					FALSE				FALSE
1	G20		50	D4			61	33	257	0		0	0	0	0		FALSE	FALSE	FALSE	FALSE	FALSE	FALSE	FALSE											FALSE					FALSE				FALSE
1	G20		51	D4			54	10	254	0		0	0	0	0		FALSE	FALSE	FALSE	FALSE	FALSE	FALSE	FALSE											FALSE					FALSE				FALSE
1	G20		52	D3			74	73	246	0		0	0	0	0		FALSE	FALSE	FALSE	FALSE	FALSE	FALSE	FALSE											FALSE					FALSE				FALSE
1	G20		53	D3			64	58	244	0		0	0	0	0		FALSE	FALSE	FALSE	FALSE	FALSE	FALSE	FALSE											FALSE					FALSE				FALSE
1	G20		54	D3			60	70	247	0		0	0	0	0		FALSE	FALSE	FALSE	FALSE	FALSE	FALSE	FALSE											FALSE					FALSE				FALSE
1	G20		55	D3			72	42	254	0		0	0	0	0		FALSE	FALSE	FALSE	FALSE	FALSE	FALSE	FALSE											FALSE					FALSE				FALSE
1	G20		56	D4			67	19	259	0		0	0	0	0		FALSE	FALSE	FALSE	FALSE	FALSE	FALSE	FALSE											FALSE					FALSE				FALSE
1	G20		57	D4			42	0	256	0		0	0	0	0		FALSE	FALSE	FALSE	FALSE	FALSE	FALSE	FALSE											FALSE					FALSE				FALSE
1	G20		58	D3			82	76	259	0		0	0	0	0		FALSE	FALSE	FALSE	FALSE	FALSE	FALSE	FALSE											FALSE					FALSE				FALSE
1	G20		59	D3			73	52	259	0		0	0	0	0		FALSE	FALSE	FALSE	FALSE	FALSE	FALSE	FALSE											FALSE					FALSE				FALSE
1	G20		60	D3			73	50	259	0		0	0	0	0		FALSE	FALSE	FALSE	FALSE	FALSE	FALSE	FALSE											FALSE					FALSE				FALSE
1	G20		61				0	0	258	0		0	0	0	0		FALSE	FALSE	FALSE	FALSE	FALSE	FALSE	FALSE											FALSE					FALSE				FALSE
1	G20		62	D4			56	29	257	0		0	0	0	0		FALSE	FALSE	FALSE	FALSE	FALSE	FALSE	FALSE											FALSE					FALSE				FALSE
1	G20		63	D4			51	25	258	0		0	0	0	0		FALSE	FALSE	FALSE	FALSE	FALSE	FALSE	FALSE											FALSE					FALSE				FALSE
1	G20		64	D4			62	24	256	0		0	0	0	0		FALSE	FALSE	FALSE	FALSE	FALSE	FALSE	FALSE											FALSE					FALSE				FALSE
1	G20		65	D3			80	45	256	0		0	0	0	0		FALSE	FALSE	FALSE	FALSE	FALSE	FALSE	FALSE											FALSE					FALSE				FALSE
1	G20		66	D3			80	80	258	0		0	0	0	0		FALSE	FALSE	FALSE	FALSE	FALSE	FALSE	FALSE											FALSE					FALSE				FALSE
1	G20		67	D3			77	55	256	0		0	0	0	0		FALSE	FALSE	FALSE	FALSE	FALSE	FALSE	FALSE											FALSE					FALSE				FALSE
1	G20		68	D3	D3		83	89	255	0		31.3	20.3	10.2	0	3	FALSE	TRUE	FALSE	FALSE	TRUE	FALSE	FALSE	7	16		11	1	1	1	3	2	2	FALSE	1	1	3	3	FALSE	3	1	13	FALSE	5			B01
1	G20		69	D3			84	87	258	0		0	0	0	0		FALSE	FALSE	FALSE	FALSE	FALSE	FALSE	FALSE											FALSE					FALSE				FALSE
1	G20		70	D3			90	84	259	0		0	0	0	0		FALSE	FALSE	FALSE	FALSE	FALSE	FALSE	FALSE											FALSE					FALSE				FALSE
1	G20		71				29	50	267	0		0	0	0	0		FALSE	FALSE	FALSE	FALSE	FALSE	FALSE	FALSE											FALSE					FALSE				FALSE
1	G20		72	D4			31	35	267	0		0	0	0	0		FALSE	FALSE	FALSE	FALSE	FALSE	FALSE	FALSE											FALSE					FALSE				FALSE
1	G20		73	D4			35	63	265	0		0	0	0	0		FALSE	FALSE	FALSE	FALSE	FALSE	FALSE	FALSE											FALSE					FALSE				FALSE
1	G20		74	D4			35	83	263	0		0	0	0	0		FALSE	FALSE	FALSE	FALSE	FALSE	FALSE	FALSE											FALSE					FALSE				FALSE
1	G20		75	D3			44	49	261	0		0	0	0	0		FALSE	FALSE	FALSE	FALSE	FALSE	FALSE	FALSE											FALSE					FALSE				FALSE
1	G20	d	76		D3		41	40	262	0		40.9	26.7	18.1	0	3	FALSE	TRUE	FALSE	TRUE	TRUE	FALSE	FALSE	7	16		11	1	3	1	5	4	2	TRUE	1	6		3	FALSE	3	1	13	FALSE	6			B05
1	G20		77				39	38	263	0		0	0	0	0		FALSE	FALSE	FALSE	FALSE	FALSE	FALSE	FALSE											FALSE					FALSE				FALSE
1	G20		78				32	25	265	0		0	0	0	0		FALSE	FALSE	FALSE	FALSE	FALSE	FALSE	FALSE											FALSE					FALSE				FALSE
1	G20		79	D4			35	30	270	0		0	0	0	0		FALSE	FALSE	FALSE	FALSE	FALSE	FALSE	FALSE											FALSE					FALSE				FALSE
1	G20		80				10	74	268	0		0	0	0	0		FALSE	FALSE	FALSE	FALSE	FALSE	FALSE	FALSE											FALSE					FALSE				FALSE
1	G20		81	D4			27	43	266	0		0	0	0	0		FALSE	FALSE	FALSE	FALSE	FALSE	FALSE	FALSE											FALSE					FALSE				FALSE
1	G20		82	D4			3	70	258	0		0	0	0	0		FALSE	FALSE	FALSE	FALSE	FALSE	FALSE	FALSE											FALSE					FALSE				FALSE
1	G20		83	D/E			6	94	259	0		0	0	0	0		FALSE	FALSE	FALSE	FALSE	FALSE	FALSE	FALSE											FALSE					FALSE				FALSE
1	G20		84	D3			45	5	261	0		0	0	0	0		FALSE	FALSE	FALSE	FALSE	FALSE	FALSE	FALSE											FALSE					FALSE				FALSE
1	G20		85	D4			22	88	261	0		0	0	0	0		FALSE	FALSE	FALSE	FALSE	FALSE	FALSE	FALSE											FALSE					FALSE				FALSE
1	G20	d	86	D3	D3		0	0	0	0		48.4	28.1	27	0	3	FALSE	TRUE	FALSE	TRUE	TRUE	FALSE	FALSE	7	16		11	3	6	9	7	1	1	FALSE	5	1	1	3	FALSE	3	9	2	FALSE	5			A16
1	G20		87	D4			70	28	274	0		0	0	0	0		FALSE	FALSE	FALSE	FALSE	FALSE	FALSE	FALSE											FALSE					FALSE				FALSE
1	G20		88	D3			66	69	269	0		0	0	0	0		FALSE	FALSE	FALSE	FALSE	FALSE	FALSE	FALSE											FALSE					FALSE				FALSE
1	G20		89	D3			67	69	269	0		0	0	0	0		FALSE	FALSE	FALSE	FALSE	FALSE	FALSE	FALSE											FALSE					FALSE				FALSE
1	G20		90	D3			80	74	267	0		0	0	0	0		FALSE	FALSE	FALSE	FALSE	FALSE	FALSE	FALSE											FALSE					FALSE				FALSE
1	G20		91	D3			76	67	265	0		0	0	0	0		FALSE	FALSE	FALSE	FALSE	FALSE	FALSE	FALSE											FALSE					FALSE				FALSE
1	G20		92	D3			52	63	261	0		0	0	0	0		FALSE	FALSE	FALSE	FALSE	FALSE	FALSE	FALSE											FALSE					FALSE				FALSE
1	G20		93	D3			50	63	261	0		0	0	0	0		FALSE	FALSE	FALSE	FALSE	FALSE	FALSE	FALSE											FALSE					FALSE				FALSE
1	G20		94	D3			68	51	264	0		0	0	0	0		FALSE	FALSE	FALSE	FALSE	FALSE	FALSE	FALSE											FALSE					FALSE				FALSE
1	G20		95	D3			80	55	264	0		0	0	0	0		FALSE	FALSE	FALSE	FALSE	FALSE	FALSE	FALSE											FALSE					FALSE				FALSE
1	G20		96	D3			50	59	268	0		0	0	0	0		FALSE	FALSE	FALSE	FALSE	FALSE	FALSE	FALSE											FALSE					FALSE				FALSE
1	G20		97	D4			70	24	266	0		0	0	0	0		FALSE	FALSE	FALSE	FALSE	FALSE	FALSE	FALSE											FALSE					FALSE				FALSE
1	G20		98	D4			65	22	267	0		0	0	0	0		FALSE	FALSE	FALSE	FALSE	FALSE	FALSE	FALSE											FALSE					FALSE				FALSE
1	G20		99	D4			80	15	266	0		0	0	0	0		FALSE	FALSE	FALSE	FALSE	FALSE	FALSE	FALSE											FALSE					FALSE				FALSE
1	G20		100	D4			73	15	267	0		0	0	0	0		FALSE	FALSE	FALSE	FALSE	FALSE	FALSE	FALSE											FALSE					FALSE				FALSE
1	G20		101	D4			78	18	269	0		0	0	0	0		FALSE	FALSE	FALSE	FALSE	FALSE	FALSE	FALSE											FALSE					FALSE				FALSE
1	G20		102	D4			75	30	270	0		0	0	0	0		FALSE	FALSE	FALSE	FALSE	FALSE	FALSE	FALSE											FALSE					FALSE				FALSE
1	G20		103	D4			18	75	270	0		0	0	0	0		FALSE	FALSE	FALSE	FALSE	FALSE	FALSE	FALSE											FALSE					FALSE				FALSE
1	G20		104	D4			70	30	272	0		0	0	0	0		FALSE	FALSE	FALSE	FALSE	FALSE	FALSE	FALSE											FALSE					FALSE				FALSE
1	G20		105	D4			65	38	271	0		0	0	0	0		FALSE	FALSE	FALSE	FALSE	FALSE	FALSE	FALSE											FALSE					FALSE				FALSE
1	G20		106	D4			80	37	268	0		0	0	0	0		FALSE	FALSE	FALSE	FALSE	FALSE	FALSE	FALSE											FALSE					FALSE				FALSE
1	G20		107	D4			77	68	272	0		0	0	0	0		FALSE	FALSE	FALSE	FALSE	FALSE	FALSE	FALSE											FALSE					FALSE				FALSE
1	G20		108	D2	D1/2		80	3	232	0		0	0	0	0		FALSE	FALSE	FALSE	FALSE	FALSE	FALSE	FALSE											FALSE					FALSE				FALSE
1	G20	b	109	D2	D1/2		28	96	229	0		30.4	15.8	15.1	0	4	FALSE	FALSE	FALSE	FALSE	FALSE	FALSE	FALSE	7	16									FALSE					FALSE				FALSE
1	G20		110	D2	D1/2		93	40	229	0		0	0	0	0		FALSE	FALSE	FALSE	FALSE	FALSE	FALSE	FALSE											FALSE					FALSE				FALSE
1	G20	b	111	D2	D1/2		45	95	230	0		31.9	25.7	20.5	0	4	FALSE	FALSE	FALSE	FALSE	FALSE	FALSE	FALSE	7	16									FALSE					FALSE				FALSE
1	G20		112	D2	D1/2		0	95	234	0		0	0	0	0		FALSE	FALSE	FALSE	FALSE	FALSE	FALSE	FALSE											FALSE					FALSE				FALSE
1	G20		113	D2	D1/2		33	87	235	0		0	0	0	0		FALSE	FALSE	FALSE	FALSE	FALSE	FALSE	FALSE											FALSE					FALSE				FALSE
1	G20		114	D2	D1/2		7	90	235	0		0	0	0	0		FALSE	FALSE	FALSE	FALSE	FALSE	FALSE	FALSE											FALSE					FALSE				FALSE
1	G20		115	D2	D1/2		12	96	235	0		0	0	0	0		FALSE	FALSE	FALSE	FALSE	FALSE	FALSE	FALSE											FALSE					FALSE				FALSE
1	G20	b	116	D2	D1/2		15	88	240	0		0	0	0	0		FALSE	FALSE	FALSE	FALSE	FALSE	FALSE	FALSE											FALSE					FALSE				FALSE				G01
1	G20		117	D2	D1/2		20	89	240	0		0	0	0	0		FALSE	FALSE	FALSE	FALSE	FALSE	FALSE	FALSE											FALSE					FALSE				FALSE
1	G20		118	D3			50	75	245	0		0	0	0	0		FALSE	FALSE	FALSE	FALSE	FALSE	FALSE	FALSE			burin								FALSE					FALSE				FALSE
1	G20		119	D4			0	90	243	0		0	0	0	0		FALSE	FALSE	FALSE	FALSE	FALSE	FALSE	FALSE											FALSE					FALSE				FALSE
1	G20		120	D4			0	80	243	0		0	0	0	0		FALSE	FALSE	FALSE	FALSE	FALSE	FALSE	FALSE											FALSE					FALSE				FALSE
1	G20		121	D4			0	90	245	0		0	0	0	0		FALSE	FALSE	FALSE	FALSE	FALSE	FALSE	FALSE											FALSE					FALSE				FALSE
1	G20		122	D3			25	88	245	0		0	0	0	0		FALSE	FALSE	FALSE	FALSE	FALSE	FALSE	FALSE											FALSE					FALSE				FALSE
1	G20		123	D4			6	75	246	0		0	0	0	0		FALSE	FALSE	FALSE	FALSE	FALSE	FALSE	FALSE											FALSE					FALSE				FALSE
1	G20		124	D4			0	73	253	0		0	0	0	0		FALSE	FALSE	FALSE	FALSE	FALSE	FALSE	FALSE											FALSE					FALSE				FALSE
1	G20		125	D4			42	75	254	0		0	0	0	0		FALSE	FALSE	FALSE	FALSE	FALSE	FALSE	FALSE											FALSE					FALSE				FALSE
1	G20		126	D4			7	75	255	0		0	0	0	0		FALSE	FALSE	FALSE	FALSE	FALSE	FALSE	FALSE											FALSE					FALSE				FALSE
1	G20	b	127	D4	D4		40	75	255	0		41.9	27.6	14.4	0	8	TRUE	TRUE	FALSE	TRUE	TRUE	FALSE	FALSE	7	16		11	2	3	1	3	4	2	FALSE	1	1		3	FALSE	3	3	13	FALSE	6			B03
1	G20		128	D4			40	75	260	0		0	0	0	0		FALSE	FALSE	FALSE	FALSE	FALSE	FALSE	FALSE											FALSE					FALSE				FALSE
1	G20		129	D4			40	75	263	0		0	0	0	0		FALSE	FALSE	FALSE	FALSE	FALSE	FALSE	FALSE											FALSE					FALSE				FALSE
1	G20		130	D4			46	75	263	0		0	0	0	0		FALSE	FALSE	FALSE	FALSE	FALSE	FALSE	FALSE											FALSE					FALSE				FALSE
1	G20		132	D2	D1/2		65	93	228	0		0	0	0	0		FALSE	FALSE	FALSE	FALSE	FALSE	FALSE	FALSE											FALSE					FALSE				FALSE
1	G20		133	D2	D1/2		70	90	230	0		0	0	0	0		FALSE	FALSE	FALSE	FALSE	FALSE	FALSE	FALSE											FALSE					FALSE				FALSE
1	G20		134	D2	D1/2		60	93	231	0		0	0	0	0		FALSE	FALSE	FALSE	FALSE	FALSE	FALSE	FALSE											FALSE					FALSE				FALSE
1	G20		135	D2	D1/2		60	87	236	0		0	0	0	0		FALSE	FALSE	FALSE	FALSE	FALSE	FALSE	FALSE											FALSE					FALSE				FALSE
1	G20		136	D2	D1/2		95	99	237	0		0	0	0	0		FALSE	FALSE	FALSE	FALSE	FALSE	FALSE	FALSE											FALSE					FALSE				FALSE
1	G20		137	D2	D1/2		55	38	235	0		0	0	0	0		FALSE	FALSE	FALSE	FALSE	FALSE	FALSE	FALSE											FALSE					FALSE				FALSE
1	G20		138	D2	D1/2		72	96	235	0		0	0	0	0		FALSE	FALSE	FALSE	FALSE	FALSE	FALSE	FALSE											FALSE					FALSE				FALSE
1	G20		139	D3			90	78	240	0		0	0	0	0		FALSE	FALSE	FALSE	FALSE	FALSE	FALSE	FALSE											FALSE					FALSE				FALSE
1	G20		140	D3			52	75	240	0		0	0	0	0		FALSE	FALSE	FALSE	FALSE	FALSE	FALSE	FALSE											FALSE					FALSE				FALSE
1	G20		141	D3			75	78	245	0		0	0	0	0		FALSE	FALSE	FALSE	FALSE	FALSE	FALSE	FALSE											FALSE					FALSE				FALSE
1	G20		142	D3			65	78	245	0		0	0	0	0		FALSE	FALSE	FALSE	FALSE	FALSE	FALSE	FALSE											FALSE					FALSE				FALSE
1	G20		143	D3			75	75	260	0		0	0	0	0		FALSE	FALSE	FALSE	FALSE	FALSE	FALSE	FALSE											FALSE					FALSE				FALSE
1	G20		144	D3			72	73	248	0		0	0	0	0		FALSE	FALSE	FALSE	FALSE	FALSE	FALSE	FALSE											FALSE					FALSE				FALSE
1	G20		145	D3			92	70	256	0		0	0	0	0		FALSE	FALSE	FALSE	FALSE	FALSE	FALSE	FALSE											FALSE					FALSE				FALSE
1	G20		146	E			50	70	265	0		0	0	0	0		FALSE	FALSE	FALSE	FALSE	FALSE	FALSE	FALSE											FALSE					FALSE				FALSE
1	G20		147	E			32	93	250	0		0	0	0	0		FALSE	FALSE	FALSE	FALSE	FALSE	FALSE	FALSE											FALSE					FALSE				FALSE
1	G20		148	D	D1/2		72	73	275	0		58	35	10	0	8	TRUE	TRUE	FALSE	FALSE	TRUE	FALSE	FALSE	7	16		11	12	2	9	7	1	1	FALSE	5	5	6	3	FALSE	3	13	13	FALSE	5			G97
1	G20		149	D3			48	94	244	0		0	0	0	0		FALSE	FALSE	FALSE	FALSE	FALSE	FALSE	FALSE											FALSE					FALSE				FALSE
1	G20		150	E			5	95	249	0		0	0	0	0		FALSE	FALSE	FALSE	FALSE	FALSE	FALSE	FALSE											FALSE					FALSE				FALSE
1	G20		151	D/E			8	87	252	0		0	0	0	0		FALSE	FALSE	FALSE	FALSE	FALSE	FALSE	FALSE											FALSE					FALSE				FALSE
1	G20		152	D4			21	46	265	0		0	0	0	0		FALSE	FALSE	FALSE	FALSE	FALSE	FALSE	FALSE											FALSE					FALSE				FALSE
1	G20		153	D4			38	52	275	0		0	0	0	0		FALSE	FALSE	FALSE	FALSE	FALSE	FALSE	FALSE											FALSE					FALSE				FALSE
1	G20		154	D			46	58	273	0		0	0	0	0		FALSE	FALSE	FALSE	FALSE	FALSE	FALSE	FALSE											FALSE					FALSE				FALSE
1	G20		155	D4			53	67	273	0		0	0	0	0		FALSE	FALSE	FALSE	FALSE	FALSE	FALSE	FALSE											FALSE					FALSE				FALSE
1	G20		156	D4			21	85	273	0		0	0	0	0		FALSE	FALSE	FALSE	FALSE	FALSE	FALSE	FALSE											FALSE					FALSE				FALSE
1	G20		157	D4			22	93	271	0		0	0	0	0		FALSE	FALSE	FALSE	FALSE	FALSE	FALSE	FALSE											FALSE					FALSE				FALSE
1	G20		158	D4			43	73	273	0		0	0	0	0		FALSE	FALSE	FALSE	FALSE	FALSE	FALSE	FALSE											FALSE					FALSE				FALSE
1	G20		159	D4			52	81	272	0		0	0	0	0		FALSE	FALSE	FALSE	FALSE	FALSE	FALSE	FALSE											FALSE					FALSE				FALSE
1	G20		160	D4			32	71	268	0		0	0	0	0		FALSE	FALSE	FALSE	FALSE	FALSE	FALSE	FALSE											FALSE					FALSE				FALSE
1	G20		161	D4			26	83	270	0		0	0	0	0		FALSE	FALSE	FALSE	FALSE	FALSE	FALSE	FALSE											FALSE					FALSE				FALSE
1	G20		162	D			83	92	281	0		0	0	0	0		FALSE	FALSE	FALSE	FALSE	FALSE	FALSE	FALSE											FALSE					FALSE				FALSE
1	G20		163	E			50	80	279	0		0	0	0	0		FALSE	FALSE	FALSE	FALSE	FALSE	FALSE	FALSE											FALSE					FALSE				FALSE
1	G20		164	D			96	51	274	0		0	0	0	0		FALSE	FALSE	FALSE	FALSE	FALSE	FALSE	FALSE											FALSE					FALSE				FALSE
1	G20		165	D4			82	80	277	0		0	0	0	0		FALSE	FALSE	FALSE	FALSE	FALSE	FALSE	FALSE											FALSE					FALSE				FALSE
1	G20		166	D			84	63	273	0		0	0	0	0		FALSE	FALSE	FALSE	FALSE	FALSE	FALSE	FALSE											FALSE					FALSE				FALSE
1	G20		167	D4			60	87	283	0		0	0	0	0		FALSE	FALSE	FALSE	FALSE	FALSE	FALSE	FALSE											FALSE					FALSE				FALSE
1	G20		168	D3			73	63	272	0		0	0	0	0		FALSE	FALSE	FALSE	FALSE	FALSE	FALSE	FALSE											FALSE					FALSE				FALSE
1	G20		169	D4			100	20	274	0		0	0	0	0		FALSE	FALSE	FALSE	FALSE	FALSE	FALSE	FALSE											FALSE					FALSE				FALSE
1	G20		170	D4			50	80	284	0		0	0	0	0		FALSE	FALSE	FALSE	FALSE	FALSE	FALSE	FALSE											FALSE					FALSE				FALSE
1	G20		171	D4			60	5	280	0		0	0	0	0		FALSE	FALSE	FALSE	FALSE	FALSE	FALSE	FALSE											FALSE					FALSE				FALSE
1	G20		172	D4			43	50	285	0		0	0	0	0		FALSE	FALSE	FALSE	FALSE	FALSE	FALSE	FALSE											FALSE					FALSE				FALSE
1	G20		173	D3			100	25	285	0		0	0	0	0		FALSE	FALSE	FALSE	FALSE	FALSE	FALSE	FALSE											FALSE					FALSE				FALSE
1	G20		174	D3			100	2	282	0		0	0	0	0		FALSE	FALSE	FALSE	FALSE	FALSE	FALSE	FALSE											FALSE					FALSE				FALSE
1	G20		175	D/E			90	70	282	0		0	0	0	0		FALSE	FALSE	FALSE	FALSE	FALSE	FALSE	FALSE											FALSE					FALSE				FALSE
1	G20		176	D4			98	52	285	0		0	0	0	0		FALSE	FALSE	FALSE	FALSE	FALSE	FALSE	FALSE											FALSE					FALSE				FALSE
1	G20		177	D4			43	50	285	0		0	0	0	0		FALSE	FALSE	FALSE	FALSE	FALSE	FALSE	FALSE											FALSE					FALSE				FALSE
1	G20		178	D4			98	5	313	0		0	0	0	0		FALSE	FALSE	FALSE	FALSE	FALSE	FALSE	FALSE											FALSE					FALSE				FALSE
1	G20		179	D			80	15	316	0		0	0	0	0		FALSE	FALSE	FALSE	FALSE	FALSE	FALSE	FALSE											FALSE					FALSE				FALSE
1	G20		184	D			13	5	310	0		0	0	0	0		FALSE	FALSE	FALSE	FALSE	FALSE	FALSE	FALSE											FALSE					FALSE				FALSE
1	G20		185	D			25	10	312	0		0	0	0	0		FALSE	FALSE	FALSE	FALSE	FALSE	FALSE	FALSE											FALSE					FALSE				FALSE
1	G20		187	D4				15	315	0		0	0	0	0		FALSE	FALSE	FALSE	FALSE	FALSE	FALSE	FALSE											FALSE					FALSE				FALSE
1	G20		188	D4			95	20	300	0		0	0	0	0		FALSE	FALSE	FALSE	FALSE	FALSE	FALSE	FALSE											FALSE					FALSE				FALSE
1	G20		189	E			62	11	325	0		0	0	0	0		FALSE	FALSE	FALSE	FALSE	FALSE	FALSE	FALSE											FALSE					FALSE				FALSE
1	G20		190	D			90	10	327	0		0	0	0	0		FALSE	FALSE	FALSE	FALSE	FALSE	FALSE	FALSE											FALSE					FALSE				FALSE
1	G20		191	D4			68	23	313	0		0	0	0	0		FALSE	FALSE	FALSE	FALSE	FALSE	FALSE	FALSE			Cescr								FALSE					FALSE				FALSE
1	G20		192	D4			62	25	315	0		0	0	0	0		FALSE	FALSE	FALSE	FALSE	FALSE	FALSE	FALSE			burin								FALSE					FALSE				FALSE
1	G20		193	D4			97	37	310	0		0	0	0	0		FALSE	FALSE	FALSE	FALSE	FALSE	FALSE	FALSE											FALSE					FALSE				FALSE
1	G20		194	D4			87	13	307	0		0	0	0	0		FALSE	FALSE	FALSE	FALSE	FALSE	FALSE	FALSE											FALSE					FALSE				FALSE
1	G20		195	D4			97	60	300	0		0	0	0	0		FALSE	FALSE	FALSE	FALSE	FALSE	FALSE	FALSE											FALSE					FALSE				FALSE
1	G20		196	E			25	68	305	0		0	0	0	0		FALSE	FALSE	FALSE	FALSE	FALSE	FALSE	FALSE											FALSE					FALSE				FALSE
1	G20		197	D4			95	48	300	0		0	0	0	0		FALSE	FALSE	FALSE	FALSE	FALSE	FALSE	FALSE											FALSE					FALSE				FALSE
1	G20		198	D4			55	15	295	0		0	0	0	0		FALSE	FALSE	FALSE	FALSE	FALSE	FALSE	FALSE											FALSE					FALSE				FALSE
1	G20		199	E			80	92	300	0		0	0	0	0		FALSE	FALSE	FALSE	FALSE	FALSE	FALSE	FALSE											FALSE					FALSE				FALSE
1	G20		200	E			40	46	306	0		0	0	0	0		FALSE	FALSE	FALSE	FALSE	FALSE	FALSE	FALSE											FALSE					FALSE				FALSE
1	G20		201	E			56	20	300	0		0	0	0	0		FALSE	FALSE	FALSE	FALSE	FALSE	FALSE	FALSE											FALSE					FALSE				FALSE
1	G20		202	E			51	7	330	0		0	0	0	0		FALSE	FALSE	FALSE	FALSE	FALSE	FALSE	FALSE											FALSE					FALSE				FALSE
1	G20		203	D			65	0	318	0		0	0	0	0		FALSE	FALSE	FALSE	FALSE	FALSE	FALSE	FALSE											FALSE					FALSE				FALSE
1	G20		204	D4	D4		98	47	316	0		38.2	44	26	0	3	FALSE	TRUE	FALSE	TRUE	TRUE	FALSE	FALSE	7	16		11	8	3	1	3	2	3	FALSE	1	1	3	3	FALSE	3	12	13	FALSE	1			A13
1	G20		205	E			68	26	335	0		0	0	0	0		FALSE	FALSE	FALSE	FALSE	FALSE	FALSE	FALSE											FALSE					FALSE				FALSE
1	G20		206	D			76	38	330	0		0	0	0	0		FALSE	FALSE	FALSE	FALSE	FALSE	FALSE	FALSE											FALSE					FALSE				FALSE
1	G20		207	E			68	24	325	0		0	0	0	0		FALSE	FALSE	FALSE	FALSE	FALSE	FALSE	FALSE											FALSE					FALSE				FALSE
1	G20		208	E			85	18	325	0		0	0	0	0		FALSE	FALSE	FALSE	FALSE	FALSE	FALSE	FALSE											FALSE					FALSE				FALSE
1	G20		209	E			73	19	325	0		0	0	0	0		FALSE	FALSE	FALSE	FALSE	FALSE	FALSE	FALSE											FALSE					FALSE				FALSE
1	G20		210	E			66	40	320	0		0	0	0	0		FALSE	FALSE	FALSE	FALSE	FALSE	FALSE	FALSE											FALSE					FALSE				FALSE
1	G20		211	E			80	25	325	0		0	0	0	0		FALSE	FALSE	FALSE	FALSE	FALSE	FALSE	FALSE											FALSE					FALSE				FALSE
1	G20		212	D4			78	20	313	0		0	0	0	0		FALSE	FALSE	FALSE	FALSE	FALSE	FALSE	FALSE											FALSE					FALSE				FALSE
1	G20		213	D4			74	0	319	0		0	0	0	0		FALSE	FALSE	FALSE	FALSE	FALSE	FALSE	FALSE											FALSE					FALSE				FALSE
1	G20		214	D			82	24	319	0		0	0	0	0		FALSE	FALSE	FALSE	FALSE	FALSE	FALSE	FALSE											FALSE					FALSE				FALSE
1	G20		215	D4			95	40	308	0		0	0	0	0		FALSE	FALSE	FALSE	FALSE	FALSE	FALSE	FALSE											FALSE					FALSE				FALSE
1	G20		216	D4			23	60	303	0		0	0	0	0		FALSE	FALSE	FALSE	FALSE	FALSE	FALSE	FALSE											FALSE					FALSE				FALSE
1	G20		217	D4	D4		98	7	322	0		49.3	28.8	17.5	0	4	FALSE	TRUE	FALSE	FALSE	FALSE	FALSE	FALSE	7	16		11	8	3	8	6	4	1	FALSE	5	1	4	4	FALSE	3	12	13	FALSE	1			B03
1	G20		218	D			98	23	322	0		0	0	0	0		FALSE	FALSE	FALSE	FALSE	FALSE	FALSE	FALSE											FALSE					FALSE				FALSE
1	G20		219	E			50	80	320	0		0	0	0	0		FALSE	FALSE	FALSE	FALSE	FALSE	FALSE	FALSE											FALSE					FALSE				FALSE
1	G20		220	E			50	30	320	0		0	0	0	0		FALSE	FALSE	FALSE	FALSE	FALSE	FALSE	FALSE											FALSE					FALSE				FALSE
1	G20		221	E			81	75	320	0		0	0	0	0		FALSE	FALSE	FALSE	FALSE	FALSE	FALSE	FALSE											FALSE					FALSE				FALSE
1	G20		222	E			49	32	320	0		0	0	0	0		FALSE	FALSE	FALSE	FALSE	FALSE	FALSE	FALSE											FALSE					FALSE				FALSE
1	G20		223	E			51	32	320	0		0	0	0	0		FALSE	FALSE	FALSE	FALSE	FALSE	FALSE	FALSE											FALSE					FALSE				FALSE
1	G20		224	E			20	38	321	0		0	0	0	0		FALSE	FALSE	FALSE	FALSE	FALSE	FALSE	FALSE											FALSE					FALSE				FALSE
1	G20		225	E			69	68	320	0		0	0	0	0		FALSE	FALSE	FALSE	FALSE	FALSE	FALSE	FALSE											FALSE					FALSE				FALSE
1	G20		226	E			50	80	310	0		0	0	0	0		FALSE	FALSE	FALSE	FALSE	FALSE	FALSE	FALSE											FALSE					FALSE				FALSE
1	G20		227	E			77	24	318	0		0	0	0	0		FALSE	FALSE	FALSE	FALSE	FALSE	FALSE	FALSE											FALSE					FALSE				FALSE
1	G20		228	E			95	90	320	0		0	0	0	0		FALSE	FALSE	FALSE	FALSE	FALSE	FALSE	FALSE											FALSE					FALSE				FALSE
1	G20	b	1001	D3	D3	260-265	0	0	0	0		14.7	4.9	1.3	0	2	TRUE	FALSE	FALSE	FALSE	FALSE	FALSE	FALSE	5	9		3	1	6	9	7	1	1	FALSE	5	1	3	3	FALSE	3	1	13	FALSE	2
1	G20	b+d	1002	D2	D1/2	228-232	0	0	0	0		19.6	8.7	3	0	2	FALSE	TRUE	TRUE	FALSE	FALSE	FALSE	TRUE	8	15		6	2	1	5	2	4	2	TRUE	1	5	5	3	FALSE	3	1	13	FALSE	4	2	3	E98
1	G20		1003	B/D2	D1/2	220-230	0	0	0	0		35.5	12.4	3.5	0	1	FALSE	FALSE	FALSE	FALSE	FALSE	FALSE	FALSE	5	10		4	2	1	1	2	4	2	TRUE	3	1	5	2	FALSE	3	1	13	FALSE	2
1	G20		1004	D4	D4		0	0	0	0		12.9	4.3	1.3	0	2	TRUE	TRUE	FALSE	TRUE	FALSE	FALSE	FALSE	8	15		3	1	5	1	2	4	2	TRUE	1	2	4	1	FALSE	3	1	13	FALSE	1	6	1	J10	X09
1	G20		1005	D2	D1/2		0	0	0	0		15.7	8.5	2.3	0	2	TRUE	TRUE	FALSE	FALSE	FALSE	FALSE	FALSE	8	15		13	1	3	4	2	4	2	TRUE	4	6	3	4	FALSE	3	1	13	FALSE	1	3	1	J04
1	G20	b	1006	D2	D1/2	235-240	0	0	0	0		10.7	5.4	1.6	0	2	FALSE	TRUE	FALSE	TRUE	FALSE	FALSE	FALSE	8	15		3	1	1	4	2	4	3	TRUE	1	2	3	1	FALSE	3	1	13	FALSE	2	4	1	J02	X16
1	G20		1007	D2/3	D3		0	0	0	0		16.8	4.7	1.9	0	2	FALSE	FALSE	FALSE	TRUE	FALSE	FALSE	FALSE	5	9		3	1	1	5	2	4	2	TRUE	1	4	3	1	TRUE	2	1	13	FALSE	2
1	G20	b/d	1008	D2	D1/2	228-233	0	0	0	0		15.6	12.4	5.2	0	3	FALSE	FALSE	FALSE	FALSE	FALSE	FALSE	FALSE	5	10		12	3	1	1	2	4	3	FALSE	1	2	4	3	FALSE	3	4	13	FALSE	4
1	G20	b/d	1009	D2	D1/2	228-233	0	0	0	0		12.1	4.8	1.3	0	2	FALSE	FALSE	FALSE	TRUE	FALSE	FALSE	FALSE	5	9		3	1	1	5	2	4	3	TRUE	1	2	3	3	FALSE	3	1	13	FALSE	2
1	G20	b/d	1010	D2	D1/2	228-233	0	0	0	0		15.8	5.8	1.9	0	2	FALSE	FALSE	FALSE	TRUE	FALSE	FALSE	FALSE	5	9		3	1	1	5	2	4	2	TRUE	1	1	3	3	FALSE	3	1	13	FALSE	3
1	G20	b/d	1011	D3	D3	257-260	0	0	0	0		17.6	8.2	1.8	0	2	FALSE	FALSE	FALSE	FALSE	FALSE	FALSE	FALSE	5	9		3	1	1	4	2	3	2	FALSE	1	1	3	1	FALSE	3	1	13	FALSE	2
1	G20	b/d	1012	D3	D3	252-257	0	0	0	0		12.6	6.3	1.6	0	2	TRUE	FALSE	FALSE	TRUE	FALSE	FALSE	FALSE	5	9		3	1	5	1	2	4	2	TRUE	1	2	3	3	FALSE	3	1	14	FALSE	1
1	G20	b/d	1013	D3	D3	252-257	0	0	0	0		15	6	1.8	0	2	FALSE	FALSE	FALSE	FALSE	FALSE	FALSE	FALSE	5	9		3	1	1	4	2	3	2	TRUE	1	1	4	3	FALSE	3	1	13	FALSE	2
1	G20	b/d	1014	D3	D3	252-257	0	0	0	0		19.8	4.6	3.4	0	2	TRUE	FALSE	TRUE	TRUE	FALSE	FALSE	FALSE	2	18		7	5	6	9	7	1	1	FALSE	5	1	6	1	TRUE	2	11	13	FALSE	5
1	G20	b/d	1015	D/E	D4	295-310	0	0	0	0		19.3	6.4	3.1	0	2	FALSE	FALSE	FALSE	FALSE	FALSE	FALSE	FALSE	5	10		12	2	1	7	6	3	3	FALSE	1	1	3	3	FALSE	3	1	13	FALSE	2
1	G20	b/d	1016	D/E	D4	295-310	0	0	0	0		22.7	10.1	4.3	0	2	FALSE	FALSE	TRUE	TRUE	FALSE	FALSE	FALSE	6	11		10	1	1	2	2	4	2	FALSE	3	1	2	1	FALSE	3	12	13	TRUE	3
1	G20		1017	D3/4	D4	260-275	0	0	0	0		23.3	10	1.8	0	2	TRUE	FALSE	FALSE	FALSE	FALSE	FALSE	FALSE	5	10		12	2	5	5	2	3	2	TRUE	1	1	5	3	FALSE	3	1	13	FALSE	1
1	G20		1018	D4	D4	300-305	0	0	0	0		19.5	8.4	2.7	0	2	FALSE	FALSE	FALSE	FALSE	FALSE	FALSE	FALSE	2	18		12	2	1	4	6	3	2	FALSE	3	1	2	3	TRUE	1	9	13	FALSE	2
1	G20		1019	D4	D4	300-305	0	0	0	0		9.1	6.2	2.2	0	7	FALSE	FALSE	TRUE	TRUE	FALSE	FALSE	FALSE	6	11		9	1	1	3	1	4	2	FALSE	3	1	2	2	TRUE	2	9	13	TRUE	3
1	G20		1020	D4	D4	280-290	0	0	0	0		14.4	8	1.6	0	2	TRUE	FALSE	FALSE	FALSE	FALSE	FALSE	FALSE	5	10		12	2	4	9	7	1	1	FALSE	5	1	4	3	FALSE	3	1	13	FALSE	1
1	G20		1021	D4	D4	280-290	0	0	0	0		23.8	7.6	2.7	0	2	TRUE	FALSE	TRUE	FALSE	FALSE	FALSE	FALSE	6	14		12	1	6	9	7	1	1	FALSE	5	1	4	3	FALSE	3	4	15	FALSE	2
1	G20	b/d	1022	D4	D4	283-289	0	0	0	0		20.2	12.9	4.1	0	3	FALSE	FALSE	TRUE	TRUE	FALSE	FALSE	FALSE	6	8		6	1	1	4	1	4	2	TRUE	1	5	3	2	TRUE	1	14	13	FALSE	2
1	G20	d	1023	D4	D4	270-277	0	0	0	0		28.6	6.8	4.3	0	2	FALSE	FALSE	FALSE	FALSE	FALSE	FALSE	FALSE	2	18		12	2	1	1	2	4	2	FALSE	3	1	1	1	TRUE	1	9	13	FALSE	5
1	G20	d	1024	D4	D4	270-277	0	0	0	0		29.8	7.5	2.3	0	2	FALSE	FALSE	FALSE	FALSE	FALSE	FALSE	FALSE	5	10		12	1	1	1	1	3	2	TRUE	3	1	2	1	TRUE	1	4	13	FALSE	2
1	G20	d	1025	D4	D4	270-277	0	0	0	0		16.6	7.3	2.8	0	2	TRUE	FALSE	FALSE	FALSE	FALSE	FALSE	FALSE	5	10		12	1	6	9	7	1	1	FALSE	5	1	3	2	FALSE	3	4	13	FALSE	2
1	G20	b	1026	D4	D4	260-265	0	0	0	0		20.7	9.8	2.6	0	2	FALSE	FALSE	FALSE	FALSE	FALSE	FALSE	FALSE	5	10		3	8	1	4	1	3	2	TRUE	1	2	3	1	FALSE	3	4	13	FALSE	2
1	G20	d	1027	D3/4	D4	268-273	0	0	0	0		13.7	8.7	2.3	0	2	FALSE	FALSE	TRUE	TRUE	FALSE	FALSE	FALSE	6	8		6	1	1	4	2	4	2	FALSE	1	1	2	1	FALSE	3	1	13	FALSE	2
1	G20	d	1028	D3/4	D4	268-273	0	0	0	0		12.4	6.3	1.7	0	2	FALSE	FALSE	FALSE	TRUE	FALSE	FALSE	FALSE	5	10		3	1	1	1	2	4	2	FALSE	1	2	3	1	FALSE	3	7	13	FALSE	2
1	G20	d	1029	D3/4	D4	268-273	0	0	0	0		9.1	13.5	5.3	0	3	FALSE	FALSE	TRUE	TRUE	FALSE	FALSE	FALSE	6	13		6	1	1	4	2	3	2	FALSE	1	2	3	1	TRUE	1	4	8	FALSE	2
1	G20	b/d	1030	D4	D4		0	0	0	0		18.6	5	1.7	0	2	FALSE	FALSE	TRUE	TRUE	FALSE	FALSE	FALSE	6	13		2	1	1	5	1	4	2	TRUE	1	2	3	1	FALSE	3	4	8	FALSE	2
1	G20		1031	D4	D4		0	0	0	0		24.1	9.5	2	0	2	FALSE	FALSE	FALSE	TRUE	FALSE	FALSE	FALSE	5	10		12	3	1	5	2	4	2	TRUE	1	5	3	1	FALSE	3	1	13	FALSE	2
1	G20		1032	D4	D4	300-305	0	0	0	0		12.2	15.2	12.2	0	3	FALSE	FALSE	TRUE	FALSE	FALSE	FALSE	FALSE	6			17	3	1	1	1	4	2	FALSE	1	2	3	3	FALSE	4	1	13	FALSE	5
1	G20	d	1033	D3/4	D4		0	0	0	0		23.7	3	4.1	0	2	FALSE	FALSE	TRUE	TRUE	FALSE	FALSE	FALSE	2	18		7	1	1	5	2	4	2	TRUE	3	1	1	3	TRUE	2	12	13	FALSE	3
1	G20	d	1034	D4	D4	285-289	0	0	0	0		26	10.4	5.4	0	2	TRUE	TRUE	FALSE	FALSE	FALSE	FALSE	FALSE	8	15		12	1	6	9	7	1	1	FALSE	5	5	4	3	FALSE	3	1	13	FALSE	4	2	3	J97
1	G20		1035	D4	D4		0	0	0	0		17.1	21.1	23.4	0	4	FALSE	FALSE	FALSE	FALSE	FALSE	FALSE	FALSE	7	16		11							FALSE					FALSE				FALSE
1	G20	d	1036	D3	D3		0	0	0	0		16.3	8.3	1.1	0	2	FALSE	FALSE	FALSE	TRUE	FALSE	FALSE	FALSE	5	10		4	1	1	4	2	4	2	TRUE	1	5	4	3	FALSE	3	7	13	FALSE	2
1	G20	b/d	1037	D2/3	D3	238-243	0	0	0	0		44	19	10.8	0	1	FALSE	TRUE	FALSE	TRUE	TRUE	FALSE	FALSE	7	16		11	7	1	1	2	3	3	FALSE	1	1	1	3	FALSE	3	4	13	FALSE	5			A13
1	G20	b/d	1038	D3	D3	250-260	0	0	0	0		30.9	4.7	1.9	0	2	FALSE	FALSE	FALSE	TRUE	FALSE	FALSE	FALSE	5	9		3	3	1	5	2	4	2	TRUE	1	2	3	2	FALSE	3	1	13	FALSE	2
1	G21		1				23	20	164	0		0	0	0	0		FALSE	FALSE	FALSE	FALSE	FALSE	FALSE	FALSE											FALSE					FALSE				FALSE
1	G21		2				12	5	165	0		0	0	0	0		FALSE	FALSE	FALSE	FALSE	FALSE	FALSE	FALSE											FALSE					FALSE				FALSE
1	G21		3				45	31	167	0		0	0	0	0		FALSE	FALSE	FALSE	FALSE	FALSE	FALSE	FALSE											FALSE					FALSE				FALSE
1	G21		4				20	28	168	0		0	0	0	0		FALSE	FALSE	FALSE	FALSE	FALSE	FALSE	FALSE											FALSE					FALSE				FALSE
1	G21		5				18	27	168	0		0	0	0	0		FALSE	FALSE	FALSE	FALSE	FALSE	FALSE	FALSE											FALSE					FALSE				FALSE
1	G21		6				29	50	165	0		0	0	0	0		FALSE	FALSE	FALSE	FALSE	FALSE	FALSE	FALSE											FALSE					FALSE				FALSE
1	G21		7				38	32	166	0		0	0	0	0		FALSE	FALSE	FALSE	FALSE	FALSE	FALSE	FALSE											FALSE					FALSE				FALSE
1	G21		8				28	47	168	0		0	0	0	0		FALSE	FALSE	FALSE	FALSE	FALSE	FALSE	FALSE											FALSE					FALSE				FALSE
1	G21		9				29	36	167	0		0	0	0	0		FALSE	FALSE	FALSE	FALSE	FALSE	FALSE	FALSE											FALSE					FALSE				FALSE
1	G21		10				23	44	170	0		0	0	0	0		FALSE	FALSE	FALSE	FALSE	FALSE	FALSE	FALSE											FALSE					FALSE				FALSE
1	G21		11				33	41	168	0		0	0	0	0		FALSE	FALSE	FALSE	FALSE	FALSE	FALSE	FALSE											FALSE					FALSE				FALSE
1	G21		12				40	38	170	0		0	0	0	0		FALSE	FALSE	FALSE	FALSE	FALSE	FALSE	FALSE											FALSE					FALSE				FALSE
1	G21		13				17	13	180	0		0	0	0	0		FALSE	FALSE	FALSE	FALSE	FALSE	FALSE	FALSE											FALSE					FALSE				FALSE
1	G21		64	D3			80	15	245	0		0	0	0	0		FALSE	FALSE	FALSE	FALSE	FALSE	FALSE	FALSE											FALSE					FALSE				FALSE
1	G21		65	D2			75	22	233	0		0	0	0	0		FALSE	FALSE	FALSE	FALSE	FALSE	FALSE	FALSE											FALSE					FALSE				FALSE
1	G21		66	D2			80	2	229	0		0	0	0	0		FALSE	FALSE	FALSE	FALSE	FALSE	FALSE	FALSE											FALSE					FALSE				FALSE
1	G21		68	D3			36	10	254	0		0	0	0	0		FALSE	FALSE	FALSE	FALSE	FALSE	FALSE	FALSE											FALSE					FALSE				FALSE
1	G21		69	D3			12	30	256	0		0	0	0	0		FALSE	FALSE	FALSE	FALSE	FALSE	FALSE	FALSE											FALSE					FALSE				FALSE
1	G21		70	D3			35	15	252	0		0	0	0	0		FALSE	FALSE	FALSE	FALSE	FALSE	FALSE	FALSE											FALSE					FALSE				FALSE
1	G21		71	D			22	15	253	0		0	0	0	0		FALSE	FALSE	FALSE	FALSE	FALSE	FALSE	FALSE											FALSE					FALSE				FALSE
1	G21		72	D3			22	8	263	0		0	0	0	0		FALSE	FALSE	FALSE	FALSE	FALSE	FALSE	FALSE											FALSE					FALSE				FALSE
1	G21		73	D3			1	30	250	0		0	0	0	0		FALSE	FALSE	FALSE	FALSE	FALSE	FALSE	FALSE											FALSE					FALSE				FALSE
1	G21		74	D			2	35	244	0		0	0	0	0		FALSE	FALSE	FALSE	FALSE	FALSE	FALSE	FALSE											FALSE					FALSE				FALSE
1	G21		75				18	18	255	0		0	0	0	0		FALSE	FALSE	FALSE	FALSE	FALSE	FALSE	FALSE											FALSE					FALSE				FALSE
1	G21		76	D3			2	15	261	0		0	0	0	0		FALSE	FALSE	FALSE	FALSE	FALSE	FALSE	FALSE											FALSE					FALSE				FALSE
1	G21	b	86	D3	D3		57	5	258	0		34.3	45.5	19.8	0	3	FALSE	TRUE	FALSE	TRUE	TRUE	FALSE	FALSE	7	16		11	2	3	1	1	3	3	FALSE	4	6	4	3	FALSE	3	13	14	FALSE	1			A13
1	G21		87	D3			80	2	263	0		0	0	0	0		FALSE	FALSE	FALSE	FALSE	FALSE	FALSE	FALSE											FALSE					FALSE				FALSE
1	G21		88	D3			78	7	265	0		0	0	0	0		FALSE	FALSE	FALSE	FALSE	FALSE	FALSE	FALSE											FALSE					FALSE				FALSE
1	G21		89	D3			49	25	263	0		0	0	0	0		FALSE	FALSE	FALSE	FALSE	FALSE	FALSE	FALSE											FALSE					FALSE				FALSE
1	G21		90	D3			51	20	264	0		0	0	0	0		FALSE	FALSE	FALSE	FALSE	FALSE	FALSE	FALSE											FALSE					FALSE				FALSE
1	G21		91	D3			65	5	266	0		0	0	0	0		FALSE	FALSE	FALSE	FALSE	FALSE	FALSE	FALSE											FALSE					FALSE				FALSE
1	G21	b	92	D3	D3		57	30	252	0		36.5	23.8	13.4	0	3	FALSE	TRUE	FALSE	FALSE	TRUE	FALSE	FALSE	7	16		11	2	1	1	6	4	2	FALSE	1	1	3	3	FALSE	3	1	13	FALSE	5			A14
1	G21		93	D3			35	30	265	0		0	0	0	0		FALSE	FALSE	FALSE	FALSE	FALSE	FALSE	FALSE											FALSE					FALSE				FALSE
1	G21		94	D3			70	5	262	0		0	0	0	0		FALSE	FALSE	FALSE	FALSE	FALSE	FALSE	FALSE											FALSE					FALSE				FALSE
1	G21	b	95	D3/4	D4		77	18	249	0		35.4	14.8	4.9	0	3	FALSE	FALSE	TRUE	FALSE	FALSE	FALSE	FALSE	4	4		5	3	1	1	2	4	2	FALSE	1	2	2	1	FALSE	3	4	13	FALSE	1
1	G21		96	D3			65	7	252	0		0	0	0	0		FALSE	FALSE	FALSE	FALSE	FALSE	FALSE	FALSE											FALSE					FALSE				FALSE
1	G21		97	D3			70	10	252	0		0	0	0	0		FALSE	FALSE	FALSE	FALSE	FALSE	FALSE	FALSE											FALSE					FALSE				FALSE
1	G21		98	D3			60	2	252	0		0	0	0	0		FALSE	FALSE	FALSE	FALSE	FALSE	FALSE	FALSE											FALSE					FALSE				FALSE
1	G21		99				42	7	258	0		0	0	0	0		FALSE	FALSE	FALSE	FALSE	FALSE	FALSE	FALSE											FALSE					FALSE				FALSE
1	G21		100	D3			45	5	261	0		0	0	0	0		FALSE	FALSE	FALSE	FALSE	FALSE	FALSE	FALSE											FALSE					FALSE				FALSE
1	G21		101	D3			46	28	255	0		0	0	0	0		FALSE	FALSE	FALSE	FALSE	FALSE	FALSE	FALSE											FALSE					FALSE				FALSE
1	G21		102	D3			33	27	264	0		0	0	0	0		FALSE	FALSE	FALSE	FALSE	FALSE	FALSE	FALSE											FALSE					FALSE				FALSE
1	G21		103	D3	D3		18	30	262	0		41.6	11.4	2.5	0	2	FALSE	TRUE	FALSE	FALSE	FALSE	FALSE	FALSE	8	15		3	1	1	1	2	4	2	TRUE	1	3	3	3	FALSE	3	3	13	FALSE	2	15	1	J91
1	G21		104	B			30	86	216	0		0	0	0	0		FALSE	FALSE	FALSE	FALSE	FALSE	FALSE	FALSE											FALSE					FALSE				FALSE
1	G21		105	B			30	84	219	0		0	0	0	0		FALSE	FALSE	FALSE	FALSE	FALSE	FALSE	FALSE											FALSE					FALSE				FALSE
1	G21		106	B			91	87	219	0		0	0	0	0		FALSE	FALSE	FALSE	FALSE	FALSE	FALSE	FALSE											FALSE					FALSE				FALSE
1	G21		107	B			48	63	220	0		0	0	0	0		FALSE	FALSE	FALSE	FALSE	FALSE	FALSE	FALSE											FALSE					FALSE				FALSE
1	G21	c	108	D2	D1/2		17	80	218	0		47.3	36.1	14.6	0	3	FALSE	TRUE	FALSE	TRUE	TRUE	FALSE	FALSE	7	16		11	8	1	1	1	2	2	FALSE	1	1	4	3	FALSE	3	13	13	FALSE	5			A16
1	G21		109	B			35	88	216	0		0	0	0	0		FALSE	FALSE	FALSE	FALSE	FALSE	FALSE	FALSE											FALSE					FALSE				FALSE
1	G21		110	B			30	80	216	0		0	0	0	0		FALSE	FALSE	FALSE	FALSE	FALSE	FALSE	FALSE											FALSE					FALSE				FALSE
1	G21		111	D4			43	82	265	0		0	0	0	0		FALSE	FALSE	FALSE	FALSE	FALSE	FALSE	FALSE											FALSE					FALSE				FALSE
1	G21		112	B			1	7	210	0		0	0	0	0		FALSE	FALSE	FALSE	FALSE	FALSE	FALSE	FALSE											FALSE					FALSE				FALSE
1	G21		113	B			5	68	203	0		0	0	0	0		FALSE	FALSE	FALSE	FALSE	FALSE	FALSE	FALSE											FALSE					FALSE				FALSE
1	G21		116	D4	D4		28	87	246	0		54	29	17	0	8	FALSE	FALSE	FALSE	FALSE	TRUE	FALSE	FALSE	7	16		11	1	3	9	7	1	1	FALSE	5	1	2	3	FALSE		1	13	FALSE	1			B05
1	G21		121	B/D			62	20	227	0		0	0	0	0		FALSE	FALSE	FALSE	FALSE	FALSE	FALSE	FALSE											FALSE					FALSE				FALSE
1	G21		122	B/D			95	18	227	0		0	0	0	0		FALSE	FALSE	FALSE	FALSE	FALSE	FALSE	FALSE											FALSE					FALSE				FALSE
1	G21		127	B/D2			80	14	221	0		0	0	0	0		FALSE	FALSE	FALSE	FALSE	FALSE	FALSE	FALSE											FALSE					FALSE				FALSE
1	G21		129	D2			65	40	239	0		0	0	0	0		FALSE	FALSE	FALSE	FALSE	FALSE	FALSE	FALSE											FALSE					FALSE				FALSE
1	G21		130	D2			82	30	238	0		0	0	0	0		FALSE	FALSE	FALSE	FALSE	FALSE	FALSE	FALSE											FALSE					FALSE				FALSE
1	G21		131				85	27	238	0		0	0	0	0		FALSE	FALSE	FALSE	FALSE	FALSE	FALSE	FALSE											FALSE					FALSE				FALSE
1	G21		132	D3			72	36	246	0		0	0	0	0		FALSE	FALSE	FALSE	FALSE	FALSE	FALSE	FALSE											FALSE					FALSE				FALSE
1	G21		133				60	41	246	0		0	0	0	0		FALSE	FALSE	FALSE	FALSE	FALSE	FALSE	FALSE											FALSE					FALSE				FALSE
1	G21		134	D3			60	41	246	0		0	0	0	0		FALSE	FALSE	FALSE	FALSE	FALSE	FALSE	FALSE											FALSE					FALSE				FALSE
1	G21		135	D3			87	56	246	0		0	0	0	0		FALSE	FALSE	FALSE	FALSE	FALSE	FALSE	FALSE											FALSE					FALSE				FALSE
1	G21		136	D3			60	5	242	0		0	0	0	0		FALSE	FALSE	FALSE	FALSE	FALSE	FALSE	FALSE											FALSE					FALSE				FALSE
1	G21		137	D3			99	35	248	0		0	0	0	0		FALSE	FALSE	FALSE	FALSE	FALSE	FALSE	FALSE											FALSE					FALSE				FALSE
1	G21		138	B			58	18	232	0		0	0	0	0		FALSE	FALSE	FALSE	FALSE	FALSE	FALSE	FALSE											FALSE					FALSE				FALSE
1	G21		139	B			53	38	229	0		0	0	0	0		FALSE	FALSE	FALSE	FALSE	FALSE	FALSE	FALSE											FALSE					FALSE				FALSE
1	G21		140	B			57	48	227	0		0	0	0	0		FALSE	FALSE	FALSE	FALSE	FALSE	FALSE	FALSE											FALSE					FALSE				FALSE
1	G21		141	D2			95	2	225	0		0	0	0	0		FALSE	FALSE	FALSE	FALSE	FALSE	FALSE	FALSE											FALSE					FALSE				FALSE
1	G21		142	B			70	6	226	0		0	0	0	0		FALSE	FALSE	FALSE	FALSE	FALSE	FALSE	FALSE											FALSE					FALSE				FALSE
1	G21		143	B			60	10	228	0		0	0	0	0		FALSE	FALSE	FALSE	FALSE	FALSE	FALSE	FALSE											FALSE					FALSE				FALSE
1	G21		144	B			52	47	230	0		0	0	0	0		FALSE	FALSE	FALSE	FALSE	FALSE	FALSE	FALSE											FALSE					FALSE				FALSE
1	G21	c	145	D2	D1/2		8	30	230	0		20.2	24	15.2	0	8	FALSE	TRUE	FALSE	TRUE	TRUE	FALSE	FALSE	7	16		11	1	3	1	3	2	2	FALSE	1	6		4	FALSE	3	12	14	FALSE	1			B07
1	G21		146	B			58	19	232	0		0	0	0	0		FALSE	FALSE	FALSE	FALSE	FALSE	FALSE	FALSE											FALSE					FALSE				FALSE
1	G21		147	D3			84	28	243	0		0	0	0	0		FALSE	FALSE	FALSE	FALSE	FALSE	FALSE	FALSE											FALSE					FALSE				FALSE
1	G21		148	D2			67	47	243	0		0	0	0	0		FALSE	FALSE	FALSE	FALSE	FALSE	FALSE	FALSE											FALSE					FALSE				FALSE
1	G21		149	D2			56	10	239	0		0	0	0	0		FALSE	FALSE	FALSE	FALSE	FALSE	FALSE	FALSE											FALSE					FALSE				FALSE
1	G21		150				67	44	241	0		0	0	0	0		FALSE	FALSE	FALSE	FALSE	FALSE	FALSE	FALSE											FALSE					FALSE				FALSE
1	G21		151	D2			56	10	239	0		0	0	0	0		FALSE	FALSE	FALSE	FALSE	FALSE	FALSE	FALSE											FALSE					FALSE				FALSE
1	G21		152	D2			56	10	239	0		0	0	0	0		FALSE	FALSE	FALSE	FALSE	FALSE	FALSE	FALSE											FALSE					FALSE				FALSE
1	G21		153	B			50	30	230	0		0	0	0	0		FALSE	FALSE	FALSE	FALSE	FALSE	FALSE	FALSE											FALSE					FALSE				FALSE
1	G21		154	D2			68	8	237	0		0	0	0	0		FALSE	FALSE	FALSE	FALSE	FALSE	FALSE	FALSE											FALSE					FALSE				FALSE
1	G21		155				57	32	230	0		0	0	0	0		FALSE	FALSE	FALSE	FALSE	FALSE	FALSE	FALSE											FALSE					FALSE				FALSE
1	G21		156				62	20	233	0		0	0	0	0		FALSE	FALSE	FALSE	FALSE	FALSE	FALSE	FALSE											FALSE					FALSE				FALSE
1	G21		157				99	68	213	0		0	0	0	0		FALSE	FALSE	FALSE	FALSE	FALSE	FALSE	FALSE											FALSE					FALSE				FALSE
1	G21		158				73	36	233	0		0	0	0	0		FALSE	FALSE	FALSE	FALSE	FALSE	FALSE	FALSE											FALSE					FALSE				FALSE
1	G21		159				15	97	234	0		0	0	0	0		FALSE	FALSE	FALSE	FALSE	FALSE	FALSE	FALSE											FALSE					FALSE				FALSE
1	G21		160				5	80	235	0		0	0	0	0		FALSE	FALSE	FALSE	FALSE	FALSE	FALSE	FALSE											FALSE					FALSE				FALSE
1	G21		161	D2			20	75	233	0		0	0	0	0		FALSE	FALSE	FALSE	FALSE	FALSE	FALSE	FALSE											FALSE					FALSE				FALSE
1	G21		162	D2			3	75	233	0		0	0	0	0		FALSE	FALSE	FALSE	FALSE	FALSE	FALSE	FALSE											FALSE					FALSE				FALSE
1	G21		163	D2			0	97	231	0		0	0	0	0		FALSE	FALSE	FALSE	FALSE	FALSE	FALSE	FALSE											FALSE					FALSE				FALSE
1	G21		164	D2			45	77	234	0		0	0	0	0		FALSE	FALSE	FALSE	FALSE	FALSE	FALSE	FALSE											FALSE					FALSE				FALSE
1	G21	d	165	D2			8	91	232	0		0	0	0	0		FALSE	FALSE	FALSE	FALSE	FALSE	FALSE	FALSE											FALSE					FALSE				FALSE				B87
1	G21		166	D2			7	83	230	0		0	0	0	0		FALSE	FALSE	FALSE	FALSE	FALSE	FALSE	FALSE											FALSE					FALSE				FALSE
1	G21		167	D2			36	89	227	0		0	0	0	0		FALSE	FALSE	FALSE	FALSE	FALSE	FALSE	FALSE											FALSE					FALSE				FALSE
1	G21		168	D2			30	90	224	0		0	0	0	0		FALSE	FALSE	FALSE	FALSE	FALSE	FALSE	FALSE											FALSE					FALSE				FALSE
1	G21		169	D2			7	93	222	0		0	0	0	0		FALSE	FALSE	FALSE	FALSE	FALSE	FALSE	FALSE											FALSE					FALSE				FALSE
1	G21		170	D3			10	80	249	0		0	0	0	0		FALSE	FALSE	FALSE	FALSE	FALSE	FALSE	FALSE											FALSE					FALSE				FALSE
1	G21		171	D2			9	94	228	0		0	0	0	0		FALSE	FALSE	FALSE	FALSE	FALSE	FALSE	FALSE											FALSE					FALSE				FALSE
1	G21		172				40	38	253	0		0	0	0	0		FALSE	FALSE	FALSE	FALSE	FALSE	FALSE	FALSE											FALSE					FALSE				FALSE
1	G21		173	D3			67	33	253	0		0	0	0	0		FALSE	FALSE	FALSE	FALSE	FALSE	FALSE	FALSE											FALSE					FALSE				FALSE
1	G21		174	D3			90	42	252	0		0	0	0	0		FALSE	FALSE	FALSE	FALSE	FALSE	FALSE	FALSE											FALSE					FALSE				FALSE
1	G21		175				62	35	243	0		0	0	0	0		FALSE	FALSE	FALSE	FALSE	FALSE	FALSE	FALSE											FALSE					FALSE				FALSE
1	G21		176	D3			75	66	249	0		0	0	0	0		FALSE	FALSE	FALSE	FALSE	FALSE	FALSE	FALSE											FALSE					FALSE				FALSE
1	G21		177	D3			53	76	245	0		0	0	0	0		FALSE	FALSE	FALSE	FALSE	FALSE	FALSE	FALSE											FALSE					FALSE				FALSE
1	G21		178	D3			65	54	248	0		0	0	0	0		FALSE	FALSE	FALSE	FALSE	FALSE	FALSE	FALSE											FALSE					FALSE				FALSE
1	G21		179	D3			54	52	249	0		0	0	0	0		FALSE	FALSE	FALSE	FALSE	FALSE	FALSE	FALSE											FALSE					FALSE				FALSE
1	G21		180	D4			57	71	255	0		0	0	0	0		FALSE	FALSE	FALSE	FALSE	FALSE	FALSE	FALSE											FALSE					FALSE				FALSE
1	G21		181				56	59	255	0		0	0	0	0		FALSE	FALSE	FALSE	FALSE	FALSE	FALSE	FALSE											FALSE					FALSE				FALSE
1	G21		182	D4			54	50	255	0		0	0	0	0		FALSE	FALSE	FALSE	FALSE	FALSE	FALSE	FALSE											FALSE					FALSE				FALSE
1	G21		183				48	10	252	0		0	0	0	0		FALSE	FALSE	FALSE	FALSE	FALSE	FALSE	FALSE											FALSE					FALSE				FALSE
1	G21		184	D3			52	62	242	0		0	0	0	0		FALSE	FALSE	FALSE	FALSE	FALSE	FALSE	FALSE											FALSE					FALSE				FALSE
1	G21		185	D3	D3		60	80	246	0		36	10.2	2.3	0	2	FALSE	TRUE	FALSE	TRUE	FALSE	FALSE	FALSE	8	15		3	3	1	1	2	3	2	TRUE	1	2	2	3	FALSE	3	1	13	FALSE	2	10	1	J11
1	G21		186	D3			70	87	250	0		0	0	0	0		FALSE	FALSE	FALSE	FALSE	FALSE	FALSE	FALSE											FALSE					FALSE				FALSE
1	G21		187				52	49	233	0		0	0	0	0		FALSE	FALSE	FALSE	FALSE	FALSE	FALSE	FALSE											FALSE					FALSE				FALSE
1	G21		188				56	69	240	0		0	0	0	0		FALSE	FALSE	FALSE	FALSE	FALSE	FALSE	FALSE											FALSE					FALSE				FALSE
1	G21		189				45	60	253	0		0	0	0	0		FALSE	FALSE	FALSE	FALSE	FALSE	FALSE	FALSE											FALSE					FALSE				FALSE
1	G21		190				30	73	247	0		0	0	0	0		FALSE	FALSE	FALSE	FALSE	FALSE	FALSE	FALSE											FALSE					FALSE				FALSE
1	G21		191	D3	D3		7	80	240	0		21.7	39.8	17.7	0	8	FALSE	TRUE	FALSE	TRUE	TRUE	FALSE	FALSE	7	16		11	8	2	9	7	1	1	FALSE	5	6		4	FALSE	3	12	13	FALSE	5			A14
1	G21		192				20	80	275	0		0	0	0	0		FALSE	FALSE	FALSE	FALSE	FALSE	FALSE	FALSE											FALSE					FALSE				FALSE
1	G21		193				7	90	257	0		0	0	0	0		FALSE	FALSE	FALSE	FALSE	FALSE	FALSE	FALSE											FALSE					FALSE				FALSE
1	G21		194				7	90	257	0		0	0	0	0		FALSE	FALSE	FALSE	FALSE	FALSE	FALSE	FALSE											FALSE					FALSE				FALSE
1	G21		195				0	98	275	0		0	0	0	0		FALSE	FALSE	FALSE	FALSE	FALSE	FALSE	FALSE											FALSE					FALSE				FALSE
1	G21		196				0	98	275	0		0	0	0	0		FALSE	FALSE	FALSE	FALSE	FALSE	FALSE	FALSE											FALSE					FALSE				FALSE
1	G21		197	D2			63	87	240	0		0	0	0	0		FALSE	FALSE	FALSE	FALSE	FALSE	FALSE	FALSE											FALSE					FALSE				FALSE
1	G21		198				63	94	240	0		0	0	0	0		FALSE	FALSE	FALSE	FALSE	FALSE	FALSE	FALSE											FALSE					FALSE				FALSE
1	G21		199				78	62	235	0		0	0	0	0		FALSE	FALSE	FALSE	FALSE	FALSE	FALSE	FALSE											FALSE					FALSE				FALSE
1	G21		200	D2			66	64	236	0		0	0	0	0		FALSE	FALSE	FALSE	FALSE	FALSE	FALSE	FALSE											FALSE					FALSE				FALSE
1	G21		201	D3			64	64	242	0		0	0	0	0		FALSE	FALSE	FALSE	FALSE	FALSE	FALSE	FALSE											FALSE					FALSE				FALSE
1	G21		202	D2			51	52	240	0		0	0	0	0		FALSE	FALSE	FALSE	FALSE	FALSE	FALSE	FALSE											FALSE					FALSE				FALSE
1	G21		203	D2			77	55	234	0		0	0	0	0		FALSE	FALSE	FALSE	FALSE	FALSE	FALSE	FALSE											FALSE					FALSE				FALSE
1	G21		204				64	72	238	0		0	0	0	0		FALSE	FALSE	FALSE	FALSE	FALSE	FALSE	FALSE											FALSE					FALSE				FALSE
1	G21		205	D2			70	95	236	0		0	0	0	0		FALSE	FALSE	FALSE	FALSE	FALSE	FALSE	FALSE											FALSE					FALSE				FALSE
1	G21		206	D2			65	95	236	0		0	0	0	0		FALSE	FALSE	FALSE	FALSE	FALSE	FALSE	FALSE											FALSE					FALSE				FALSE
1	G21		207	D2			67	92	236	0		0	0	0	0		FALSE	FALSE	FALSE	FALSE	FALSE	FALSE	FALSE											FALSE					FALSE				FALSE
1	G21		208	D2			73	58	238	0		0	0	0	0		FALSE	FALSE	FALSE	FALSE	FALSE	FALSE	FALSE											FALSE					FALSE				FALSE
1	G21		209	D3			58	69	243	0		0	0	0	0		FALSE	FALSE	FALSE	FALSE	FALSE	FALSE	FALSE											FALSE					FALSE				FALSE
1	G21		210	D2			70	55	238	0		0	0	0	0		FALSE	FALSE	FALSE	FALSE	FALSE	FALSE	FALSE											FALSE					FALSE				FALSE
1	G21		211	D3			78	65	240	0		0	0	0	0		FALSE	FALSE	FALSE	FALSE	FALSE	FALSE	FALSE											FALSE					FALSE				FALSE
1	G21		212				73	62	243	0		0	0	0	0		FALSE	FALSE	FALSE	FALSE	FALSE	FALSE	FALSE											FALSE					FALSE				FALSE
1	G21		213	D3			56	88	243	0		0	0	0	0		FALSE	FALSE	FALSE	FALSE	FALSE	FALSE	FALSE											FALSE					FALSE				FALSE
1	G21		214	D2			51	88	235	0		0	0	0	0		FALSE	FALSE	FALSE	FALSE	FALSE	FALSE	FALSE											FALSE					FALSE				FALSE
1	G21		215	D2			55	90	232	0		0	0	0	0		FALSE	FALSE	FALSE	FALSE	FALSE	FALSE	FALSE											FALSE					FALSE				FALSE
1	G21		216	D2			66	65	231	0		0	0	0	0		FALSE	FALSE	FALSE	FALSE	FALSE	FALSE	FALSE											FALSE					FALSE				FALSE
1	G21		217	D2			61	62	230	0		0	0	0	0		FALSE	FALSE	FALSE	FALSE	FALSE	FALSE	FALSE											FALSE					FALSE				FALSE
1	G21		218	D2			57	79	233	0		0	0	0	0		FALSE	FALSE	FALSE	FALSE	FALSE	FALSE	FALSE											FALSE					FALSE				FALSE
1	G21		219	D2			77	60	231	0		0	0	0	0		FALSE	FALSE	FALSE	FALSE	FALSE	FALSE	FALSE											FALSE					FALSE				FALSE
1	G21		220	D2			56	89	233	0		0	0	0	0		FALSE	FALSE	FALSE	FALSE	FALSE	FALSE	FALSE											FALSE					FALSE				FALSE
1	G21		221	D2			65	63	231	0		0	0	0	0		FALSE	FALSE	FALSE	FALSE	FALSE	FALSE	FALSE											FALSE					FALSE				FALSE
1	G21		222				78	42	230	0		0	0	0	0		FALSE	FALSE	FALSE	FALSE	FALSE	FALSE	FALSE											FALSE					FALSE				FALSE
1	G21		223	D2			74	61	230	0		0	0	0	0		FALSE	FALSE	FALSE	FALSE	FALSE	FALSE	FALSE											FALSE					FALSE				FALSE
1	G21		224				35	66	233	0		0	0	0	0		FALSE	FALSE	FALSE	FALSE	FALSE	FALSE	FALSE											FALSE					FALSE				FALSE
1	G21		225				65	75	229	0		0	0	0	0		FALSE	FALSE	FALSE	FALSE	FALSE	FALSE	FALSE											FALSE					FALSE				FALSE
1	G21		226				50	59	225	0		0	0	0	0		FALSE	FALSE	FALSE	FALSE	FALSE	FALSE	FALSE											FALSE					FALSE				FALSE
1	G21		227	D2			50	73	228	0		0	0	0	0		FALSE	FALSE	FALSE	FALSE	FALSE	FALSE	FALSE											FALSE					FALSE				FALSE
1	G21		228	D2			51	77	224	0		0	0	0	0		FALSE	FALSE	FALSE	FALSE	FALSE	FALSE	FALSE											FALSE					FALSE				FALSE
1	G21	d	229	D2	D1/2		73	68	222	0		37.5	30.6	19.1	0	3	FALSE	TRUE	FALSE	TRUE	TRUE	FALSE	FALSE	7	16		11	5	6	9	7	1	1	FALSE	5	1	3	3	FALSE	3	10	5	FALSE	1			A14
1	G21		230	D2			53	65	228	0		0	0	0	0		FALSE	FALSE	FALSE	FALSE	FALSE	FALSE	FALSE											FALSE					FALSE				FALSE
1	G21		231	D2			100	78	225	0		0	0	0	0		FALSE	FALSE	FALSE	FALSE	FALSE	FALSE	FALSE											FALSE					FALSE				FALSE
1	G21	d	232	D2			100	87	225	0		21.4	28.6	22	0	4	FALSE	FALSE	FALSE	FALSE	FALSE	FALSE	FALSE	7	16									FALSE					FALSE				FALSE
1	G21		233	D2			52	98	227	0		0	0	0	0		FALSE	FALSE	FALSE	FALSE	FALSE	FALSE	FALSE											FALSE					FALSE				FALSE
1	G21		234	D4			53	55	255	0		0	0	0	0		FALSE	FALSE	FALSE	FALSE	FALSE	FALSE	FALSE											FALSE					FALSE				FALSE
1	G21		235				70	30	255	0		0	0	0	0		FALSE	FALSE	FALSE	FALSE	FALSE	FALSE	FALSE											FALSE					FALSE				FALSE
1	G21		236	D3			68	7	255	0		0	0	0	0		FALSE	FALSE	FALSE	FALSE	FALSE	FALSE	FALSE											FALSE					FALSE				FALSE
1	G21		237	D3			28	10	256	0		0	0	0	0		FALSE	FALSE	FALSE	FALSE	FALSE	FALSE	FALSE											FALSE					FALSE				FALSE
1	G21		238	D3			21	18	256	0		0	0	0	0		FALSE	FALSE	FALSE	FALSE	FALSE	FALSE	FALSE											FALSE					FALSE				FALSE
1	G21		239				52	51	256	0		0	0	0	0		FALSE	FALSE	FALSE	FALSE	FALSE	FALSE	FALSE											FALSE					FALSE				FALSE
1	G21		240				53	50	256	0		0	0	0	0		FALSE	FALSE	FALSE	FALSE	FALSE	FALSE	FALSE											FALSE					FALSE				FALSE
1	G21		241	D3			35	79	256	0		0	0	0	0		FALSE	FALSE	FALSE	FALSE	FALSE	FALSE	FALSE											FALSE					FALSE				FALSE
1	G21		242	D3			53	34	257	0		0	0	0	0		FALSE	FALSE	FALSE	FALSE	FALSE	FALSE	FALSE											FALSE					FALSE				FALSE
1	G21		243	D3			84	28	257	0		0	0	0	0		FALSE	FALSE	FALSE	FALSE	FALSE	FALSE	FALSE											FALSE					FALSE				FALSE
1	G21		244				72	20	257	0		0	0	0	0		FALSE	FALSE	FALSE	FALSE	FALSE	FALSE	FALSE											FALSE					FALSE				FALSE
1	G21		245	D3			75	40	257	0		0	0	0	0		FALSE	FALSE	FALSE	FALSE	FALSE	FALSE	FALSE											FALSE					FALSE				FALSE
1	G21		246	D3			55	13	258	0		0	0	0	0		FALSE	FALSE	FALSE	FALSE	FALSE	FALSE	FALSE											FALSE					FALSE				FALSE
1	G21		247	D4			64	62	258	0		0	0	0	0		FALSE	FALSE	FALSE	FALSE	FALSE	FALSE	FALSE											FALSE					FALSE				FALSE
1	G21		248	D3			70	10	258	0		0	0	0	0		FALSE	FALSE	FALSE	FALSE	FALSE	FALSE	FALSE											FALSE					FALSE				FALSE
1	G21		249	D3			60	43	259	0		0	0	0	0		FALSE	FALSE	FALSE	FALSE	FALSE	FALSE	FALSE											FALSE					FALSE				FALSE
1	G21		250	D4			60	90	260	0		0	0	0	0		FALSE	FALSE	FALSE	FALSE	FALSE	FALSE	FALSE											FALSE					FALSE				FALSE
1	G21		251	D3			35	62	260	0		0	0	0	0		FALSE	FALSE	FALSE	FALSE	FALSE	FALSE	FALSE											FALSE					FALSE				FALSE
1	G21		252	D3			35	47	260	0		0	0	0	0		FALSE	FALSE	FALSE	FALSE	FALSE	FALSE	FALSE											FALSE					FALSE				FALSE
1	G21		253	D4			70	25	261	0		0	0	0	0		FALSE	FALSE	FALSE	FALSE	FALSE	FALSE	FALSE											FALSE					FALSE				FALSE
1	G21		254	D			73	12	261	0		0	0	0	0		FALSE	FALSE	FALSE	FALSE	FALSE	FALSE	FALSE											FALSE					FALSE				FALSE
1	G21		255		D3		53	30	261	0		8.9	3.8	0.9	0	2	TRUE	TRUE	FALSE	TRUE	FALSE	FALSE	FALSE	8	15		3	1	4	9	7	1	1	FALSE	5	6	3	3	FALSE	3	1	13	FALSE	1	6	1	J10
1	G21		256				70	20	261	0		0	0	0	0		FALSE	FALSE	FALSE	FALSE	FALSE	FALSE	FALSE											FALSE					FALSE				FALSE
1	G21		257	D3			85	12	262	0		0	0	0	0		FALSE	FALSE	FALSE	FALSE	FALSE	FALSE	FALSE											FALSE					FALSE				FALSE
1	G21		258				68	50	263	0		0	0	0	0		FALSE	FALSE	FALSE	FALSE	FALSE	FALSE	FALSE											FALSE					FALSE				FALSE
1	G21		259	D3			30	34	265	0		0	0	0	0		FALSE	FALSE	FALSE	FALSE	FALSE	FALSE	FALSE											FALSE					FALSE				FALSE
1	G21		260	D4			52	63	267	0		0	0	0	0		FALSE	FALSE	FALSE	FALSE	FALSE	FALSE	FALSE											FALSE					FALSE				FALSE
1	G21		261	D3/4			2	59	267	0		0	0	0	0		FALSE	FALSE	FALSE	FALSE	FALSE	FALSE	FALSE											FALSE					FALSE				FALSE
1	G21		262	D4			60	68	271	0		0	0	0	0		FALSE	FALSE	FALSE	FALSE	FALSE	FALSE	FALSE											FALSE					FALSE				FALSE
1	G21		263	D4			50	67	271	0		0	0	0	0		FALSE	FALSE	FALSE	FALSE	FALSE	FALSE	FALSE											FALSE					FALSE				FALSE
1	G21		264	D4			4	91	292	0		0	0	0	0		FALSE	FALSE	FALSE	FALSE	FALSE	FALSE	FALSE											FALSE					FALSE				FALSE
1	G21		265				40	95	295	0		0	0	0	0		FALSE	FALSE	FALSE	FALSE	FALSE	FALSE	FALSE											FALSE					FALSE				FALSE
1	G21		266				69	18	266	0		0	0	0	0		FALSE	FALSE	FALSE	FALSE	FALSE	FALSE	FALSE											FALSE					FALSE				FALSE
1	G21		267				70	12	265	0		0	0	0	0		FALSE	FALSE	FALSE	FALSE	FALSE	FALSE	FALSE											FALSE					FALSE				FALSE
1	G21		268	D4			21	68	284	0		0	0	0	0		FALSE	FALSE	FALSE	FALSE	FALSE	FALSE	FALSE											FALSE					FALSE				FALSE
1	G21		269	D4			19	80	273	0		0	0	0	0		FALSE	FALSE	FALSE	FALSE	FALSE	FALSE	FALSE											FALSE					FALSE				FALSE
1	G21		270	D4			24	61	275	0		0	0	0	0		FALSE	FALSE	FALSE	FALSE	FALSE	FALSE	FALSE											FALSE					FALSE				FALSE
1	G21		271	D4			15	81	272	0		0	0	0	0		FALSE	FALSE	FALSE	FALSE	FALSE	FALSE	FALSE											FALSE					FALSE				FALSE
1	G21		272	D4			15	81	272	0		0	0	0	0		FALSE	FALSE	FALSE	FALSE	FALSE	FALSE	FALSE											FALSE					FALSE				FALSE
1	G21		273	D4			25	82	272	0		0	0	0	0		FALSE	FALSE	FALSE	FALSE	FALSE	FALSE	FALSE											FALSE					FALSE				FALSE
1	G21		274	D4			18	77	270	0		0	0	0	0		FALSE	FALSE	FALSE	FALSE	FALSE	FALSE	FALSE											FALSE					FALSE				FALSE
1	G21		275	D4			28	65	273	0		0	0	0	0		FALSE	FALSE	FALSE	FALSE	FALSE	FALSE	FALSE											FALSE					FALSE				FALSE
1	G21		276	D4			29	68	269	0		0	0	0	0		FALSE	FALSE	FALSE	FALSE	FALSE	FALSE	FALSE											FALSE					FALSE				FALSE
1	G21		277	D4			35	62	271	0		0	0	0	0		FALSE	FALSE	FALSE	FALSE	FALSE	FALSE	FALSE											FALSE					FALSE				FALSE
1	G21		278	D4			17	99	284	0		0	0	0	0		FALSE	FALSE	FALSE	FALSE	FALSE	FALSE	FALSE											FALSE					FALSE				FALSE
1	G21		279	D4			92	95	286	0		0	0	0	0		FALSE	FALSE	FALSE	FALSE	FALSE	FALSE	FALSE											FALSE					FALSE				FALSE
1	G21		280	D4			43	71	270	0		0	0	0	0		FALSE	FALSE	FALSE	FALSE	FALSE	FALSE	FALSE											FALSE					FALSE				FALSE
1	G21		281	D3			55	1	263	0		0	0	0	0		FALSE	FALSE	FALSE	FALSE	FALSE	FALSE	FALSE											FALSE					FALSE				FALSE
1	G21		282	D3			54	11	264	0		0	0	0	0		FALSE	FALSE	FALSE	FALSE	FALSE	FALSE	FALSE											FALSE					FALSE				FALSE
1	G21		283	D3			64	26	256	0		0	0	0	0		FALSE	FALSE	FALSE	FALSE	FALSE	FALSE	FALSE											FALSE					FALSE				FALSE
1	G21		284	D3			58	30	264	0		0	0	0	0		FALSE	FALSE	FALSE	FALSE	FALSE	FALSE	FALSE											FALSE					FALSE				FALSE
1	G21		285				41	64	268	0		0	0	0	0		FALSE	FALSE	FALSE	FALSE	FALSE	FALSE	FALSE											FALSE					FALSE				FALSE
1	G21		286	D4			50	57	269	0		0	0	0	0		FALSE	FALSE	FALSE	FALSE	FALSE	FALSE	FALSE											FALSE					FALSE				FALSE
1	G21		287	D4			60	0	270	0		0	0	0	0		FALSE	FALSE	FALSE	FALSE	FALSE	FALSE	FALSE											FALSE					FALSE				FALSE
1	G21		288	D4			15	61	278	0		0	0	0	0		FALSE	FALSE	FALSE	FALSE	FALSE	FALSE	FALSE											FALSE					FALSE				FALSE
1	G21		289	D3			53	1	263	0		0	0	0	0		FALSE	FALSE	FALSE	FALSE	FALSE	FALSE	FALSE											FALSE					FALSE				FALSE
1	G21		290				18	0	271	0		0	0	0	0		FALSE	FALSE	FALSE	FALSE	FALSE	FALSE	FALSE											FALSE					FALSE				FALSE
1	G21		291	D3			55	17	254	0		0	0	0	0		FALSE	FALSE	FALSE	FALSE	FALSE	FALSE	FALSE											FALSE					FALSE				FALSE
1	G21		292	D4			27	5	273	0		0	0	0	0		FALSE	FALSE	FALSE	FALSE	FALSE	FALSE	FALSE											FALSE					FALSE				FALSE
1	G21		293	D3			51	7	262	0		0	0	0	0		FALSE	FALSE	FALSE	FALSE	FALSE	FALSE	FALSE											FALSE					FALSE				FALSE
1	G21		294	E			42	92	293	0		0	0	0	0		FALSE	FALSE	FALSE	FALSE	FALSE	FALSE	FALSE											FALSE					FALSE				FALSE
1	G21		295	D			42	90	282	0		0	0	0	0		FALSE	FALSE	FALSE	FALSE	FALSE	FALSE	FALSE											FALSE					FALSE				FALSE
1	G21		296	E			25	94	291	0		0	0	0	0		FALSE	FALSE	FALSE	FALSE	FALSE	FALSE	FALSE											FALSE					FALSE				FALSE
1	G21		297	D4			35	90	288	0		0	0	0	0		FALSE	FALSE	FALSE	FALSE	FALSE	FALSE	FALSE											FALSE					FALSE				FALSE
1	G21		298	D4			35	81	281	0		0	0	0	0		FALSE	FALSE	FALSE	FALSE	FALSE	FALSE	FALSE											FALSE					FALSE				FALSE
1	G21		299	D4			13	100	285	0		0	0	0	0		FALSE	FALSE	FALSE	FALSE	FALSE	FALSE	FALSE											FALSE					FALSE				FALSE
1	G21		300	E			39	71	283	0		0	0	0	0		FALSE	FALSE	FALSE	FALSE	FALSE	FALSE	FALSE											FALSE					FALSE				FALSE
1	G21		301	D4			41	72	280	0		0	0	0	0		FALSE	FALSE	FALSE	FALSE	FALSE	FALSE	FALSE											FALSE					FALSE				FALSE
1	G21		302	D4			45	63	275	0		0	0	0	0		FALSE	FALSE	FALSE	FALSE	FALSE	FALSE	FALSE											FALSE					FALSE				FALSE
1	G21		303	D4			7	78	283	0		0	0	0	0		FALSE	FALSE	FALSE	FALSE	FALSE	FALSE	FALSE											FALSE					FALSE				FALSE
1	G21		304	D4			1	70	279	0		0	0	0	0		FALSE	FALSE	FALSE	FALSE	FALSE	FALSE	FALSE											FALSE					FALSE				FALSE
1	G21		305	D4			8	57	277	0		0	0	0	0		FALSE	FALSE	FALSE	FALSE	FALSE	FALSE	FALSE											FALSE					FALSE				FALSE
1	G21		306	D4			42	20	275	0		0	0	0	0		FALSE	FALSE	FALSE	FALSE	FALSE	FALSE	FALSE											FALSE					FALSE				FALSE
1	G21		307	D4			38	23	275	0		0	0	0	0		FALSE	FALSE	FALSE	FALSE	FALSE	FALSE	FALSE											FALSE					FALSE				FALSE
1	G21		308	D4			35	33	272	0		0	0	0	0		FALSE	FALSE	FALSE	FALSE	FALSE	FALSE	FALSE											FALSE					FALSE				FALSE
1	G21		309	D4			30	32	277	0		0	0	0	0		FALSE	FALSE	FALSE	FALSE	FALSE	FALSE	FALSE											FALSE					FALSE				FALSE
1	G21		310	D4			5	25	273	0		0	0	0	0		FALSE	FALSE	FALSE	FALSE	FALSE	FALSE	FALSE											FALSE					FALSE				FALSE
1	G21		311	E			59	79	275	0		0	0	0	0		FALSE	FALSE	FALSE	FALSE	FALSE	FALSE	FALSE											FALSE					FALSE				FALSE
1	G21		321	D2			0	0	0	0		38.2	24.3	25.1	0	4	FALSE	FALSE	FALSE	FALSE	FALSE	FALSE	FALSE	7	16									FALSE					FALSE				FALSE
1	G21		328	D4			20	12	283	0		0	0	0	0		FALSE	FALSE	FALSE	FALSE	FALSE	FALSE	FALSE											FALSE					FALSE				FALSE
1	G21		329	D4			38	23	295	0		0	0	0	0		FALSE	FALSE	FALSE	FALSE	FALSE	FALSE	FALSE											FALSE					FALSE				FALSE
1	G21		330	D4			21	23	294	0		0	0	0	0		FALSE	FALSE	FALSE	FALSE	FALSE	FALSE	FALSE											FALSE					FALSE				FALSE
1	G21		331				22	10	297	0		0	0	0	0		FALSE	FALSE	FALSE	FALSE	FALSE	FALSE	FALSE											FALSE					FALSE				FALSE
1	G21		332				35	20	286	0		0	0	0	0		FALSE	FALSE	FALSE	FALSE	FALSE	FALSE	FALSE											FALSE					FALSE				FALSE
1	G21		333	D4			55	0	286	0		0	0	0	0		FALSE	FALSE	FALSE	FALSE	FALSE	FALSE	FALSE											FALSE					FALSE				FALSE
1	G21		334	D4			50	20	288	0		0	0	0	0		FALSE	FALSE	FALSE	FALSE	FALSE	FALSE	FALSE											FALSE					FALSE				FALSE
1	G21		335				45	2	290	0		0	0	0	0		FALSE	FALSE	FALSE	FALSE	FALSE	FALSE	FALSE											FALSE					FALSE				FALSE
1	G21		336				26	5	292	0		0	0	0	0		FALSE	FALSE	FALSE	FALSE	FALSE	FALSE	FALSE											FALSE					FALSE				FALSE
1	G21		337	D4			49	12	292	0		0	0	0	0		FALSE	FALSE	FALSE	FALSE	FALSE	FALSE	FALSE											FALSE					FALSE				FALSE
1	G21		338	D4			42	0	295	0		0	0	0	0		FALSE	FALSE	FALSE	FALSE	FALSE	FALSE	FALSE											FALSE					FALSE				FALSE
1	G21		339	D			5	52	285	0		0	0	0	0		FALSE	FALSE	FALSE	FALSE	FALSE	FALSE	FALSE											FALSE					FALSE				FALSE
1	G21		340	D4			45	55	280	0		0	0	0	0		FALSE	FALSE	FALSE	FALSE	FALSE	FALSE	FALSE											FALSE					FALSE				FALSE
1	G21		341	D4			9	60	288	0		0	0	0	0		FALSE	FALSE	FALSE	FALSE	FALSE	FALSE	FALSE											FALSE					FALSE				FALSE
1	G21		342	D4			18	40	282	0		0	0	0	0		FALSE	FALSE	FALSE	FALSE	FALSE	FALSE	FALSE											FALSE					FALSE				FALSE
1	G21		343	E			25	23	299	0		0	0	0	0		FALSE	FALSE	FALSE	FALSE	FALSE	FALSE	FALSE											FALSE					FALSE				FALSE
1	G21		344	E			37	0	300	0		0	0	0	0		FALSE	FALSE	FALSE	FALSE	FALSE	FALSE	FALSE											FALSE					FALSE				FALSE
1	G21		345	D4			62	0	300	0		0	0	0	0		FALSE	FALSE	FALSE	FALSE	FALSE	FALSE	FALSE											FALSE					FALSE				FALSE
1	G21		351	D4			0	7	300	0		0	0	0	0		FALSE	FALSE	FALSE	FALSE	FALSE	FALSE	FALSE											FALSE					FALSE				FALSE
1	G21		352	D4			9	5	300	0		0	0	0	0		FALSE	FALSE	FALSE	FALSE	FALSE	FALSE	FALSE											FALSE					FALSE				FALSE
1	G21		363	D4			13	100	297	0		0	0	0	0		FALSE	FALSE	FALSE	FALSE	FALSE	FALSE	FALSE											FALSE					FALSE				FALSE
1	G21		374	D4			13	5	310	0		0	0	0	0		FALSE	FALSE	FALSE	FALSE	FALSE	FALSE	FALSE											FALSE					FALSE				FALSE
1	G21		375	D4			20	0	313	0		0	0	0	0		FALSE	FALSE	FALSE	FALSE	FALSE	FALSE	FALSE											FALSE					FALSE				FALSE
1	G21		376	D4			13	24	313	0		0	0	0	0		FALSE	FALSE	FALSE	FALSE	FALSE	FALSE	FALSE											FALSE					FALSE				FALSE
1	G21		377	D4	D4		0	29	313	0		37.9	35.6	13.2	0	3	FALSE	TRUE	FALSE	TRUE	TRUE	FALSE	FALSE	7	16		11	5	1	1	2	4	2	FALSE	1	1	3	3	FALSE	3	13	13	FALSE	2			B07
1	G21		378	D4			0	12	315	0		0	0	0	0		FALSE	FALSE	FALSE	FALSE	FALSE	FALSE	FALSE											FALSE					FALSE				FALSE
1	G21		379	D4			3	0	315	0		0	0	0	0		FALSE	FALSE	FALSE	FALSE	FALSE	FALSE	FALSE											FALSE					FALSE				FALSE
1	G21		380	D4			20	10	312	0		0	0	0	0		FALSE	FALSE	FALSE	FALSE	FALSE	FALSE	FALSE											FALSE					FALSE				FALSE
1	G21		386	D			12	19	315	0		0	0	0	0		FALSE	FALSE	FALSE	FALSE	FALSE	FALSE	FALSE											FALSE					FALSE				FALSE
1	G21		387	D4			38	25	309	0		0	0	0	0		FALSE	FALSE	FALSE	FALSE	FALSE	FALSE	FALSE											FALSE					FALSE				FALSE
1	G21		388	D4			38	25	309	0		0	0	0	0		FALSE	FALSE	FALSE	FALSE	FALSE	FALSE	FALSE											FALSE					FALSE				FALSE
1	G21		632	D3			69	70	250	0		0	0	0	0		FALSE	FALSE	FALSE	FALSE	FALSE	FALSE	FALSE											FALSE					FALSE				FALSE
1	G21	b	1001	D4	D4	267-275	0	0	0	0		13.5	5.6	1.3	0	2	FALSE	FALSE	FALSE	FALSE	FALSE	FALSE	FALSE	5	10		4	1	1	1	2	4	2	TRUE	1	5	3	1	FALSE	3	1	13	FALSE	2
1	G21	b	1002	D3	D3	265-270	0	0	0	0		16.4	7	2.3	0	2	TRUE	FALSE	FALSE	FALSE	FALSE	FALSE	FALSE	5	10		4	1	5	7	2	3	3	TRUE	1	1	2	1	TRUE	1	1	13	FALSE	1
1	G21	b	1003	D3	D3	265-270	0	0	0	0		21.3	6.8	3.5	0	2	FALSE	FALSE	FALSE	FALSE	FALSE	FALSE	FALSE	5	10		4	2	1	5	5	3	3	TRUE	1	4	5	1	TRUE	1	4	13	FALSE	2
1	G21	b	1004		D3	260-265	0	0	0	0		26.3	10.9	2.2	0	2	FALSE	FALSE	FALSE	FALSE	FALSE	FALSE	FALSE	2	10			6	1	5	2	3	3	TRUE	1	2	3	1	FALSE	3	1	13	FALSE	2
1	G21	b	1005		D3	260-265	0	0	0	0		19.2	7.7	2.3	0	2	FALSE	FALSE	FALSE	FALSE	FALSE	FALSE	FALSE	6	12		9	1	1	1	2	4	3	TRUE	3	1	2	3	TRUE	1	9	1	FALSE	2
1	G21	b	1006		D3	260-265	0	0	0	0		16.9	5.3	1.3	0	2	FALSE	FALSE	FALSE	FALSE	FALSE	FALSE	FALSE	3	10			7	1	5	2	3	3	TRUE	1	1	3	1	FALSE	3	1	13	FALSE	2
1	G21	b	1007		D3	260-265	0	0	0	0		10.5	5.5	0.8	0	2	TRUE	FALSE	FALSE	FALSE	FALSE	FALSE	FALSE	5	10		3	1	2	9	7	1	1	FALSE	5	6	5	4	FALSE	3	1	13	FALSE	2
1	G21	b	1008	D3	D3	250-255	0	0	0	0		27.9	11.1	7.3	0	2	FALSE	FALSE	TRUE	FALSE	FALSE	FALSE	FALSE	4	12		8	1	1	3	2	4	2	FALSE	1	4	1	2	TRUE	2	4	13	TRUE	5
1	G21	b	1009	D3	D3	250-255	0	0	0	0		16.7	7.2	1.8	0	2	TRUE	FALSE	FALSE	FALSE	FALSE	FALSE	FALSE	5	9		3	1	6	9	7	1	1	FALSE	5	6	2	4	FALSE	3	1	13	FALSE	2
1	G21	b	1010	D3	D3	250-255	0	0	0	0		13	5.1	1.2	0	2	FALSE	FALSE	FALSE	FALSE	FALSE	FALSE	FALSE	5	10		3	2	1	5	2	3	2	TRUE	4	1	2	1	FALSE	3	1	13	FALSE	3
1	G21	b	1011	D3	D3	245-255	0	0	0	0		14.8	8.8	2.5	0	2	FALSE	FALSE	FALSE	FALSE	FALSE	FALSE	FALSE	5	10		3	1	1	1	2	4	2	TRUE	1	1	3	3	FALSE	3	1	13	FALSE	2
1	G21	b	1012	D3	D3	245-255	0	0	0	0		18.2	8	2.5	0	2	FALSE	FALSE	FALSE	FALSE	FALSE	FALSE	FALSE	5	10		5	1	1	1	2	4	2	TRUE	1	3	3	1	TRUE	2	6	13	FALSE	2
1	G21	b	1013	D3	D3	245-255	0	0	0	0		15	5	0.8	0	2	FALSE	FALSE	FALSE	FALSE	FALSE	FALSE	FALSE	5	10		3	1	1	7	2	4	2	TRUE	4	1	3	3	FALSE	3	1	13	FALSE	2
1	G21	b	1014	D3	D3	245-255	0	0	0	0		15.6	8.1	1.9	0	2	FALSE	FALSE	FALSE	FALSE	FALSE	FALSE	FALSE	5	10		4	2	1	5	2	4	2	TRUE	1	2	2	1	FALSE	3	1	13	FALSE	2
1	G21	b	1015	D3	D3	245-255	0	0	0	0		11.2	4.2	2.2	0	2	TRUE	FALSE	FALSE	FALSE	FALSE	FALSE	FALSE	5	10		3	1	4	9	7	1	1	FALSE	5	6	2	1	TRUE	2	1	13	FALSE	1
1	G21	b	1016	D3	D3	245-255	0	0	0	0		25.4	10.8	5.5	0	2	FALSE	FALSE	TRUE	FALSE	FALSE	FALSE	FALSE	6	14		3	4	1	1	2	3	3	TRUE	1	1	1	1	TRUE	2	4	9	FALSE	5
1	G21	b	1017	D3	D3	245-255	0	0	0	0		12	5.3	1.2	0	2	TRUE	FALSE	FALSE	FALSE	FALSE	FALSE	FALSE	5	10		3	3	2	9	7	1	1	FALSE	5	6	2	4	FALSE	3	1	13	FALSE	2
1	G21	b	1018	D2/3	D3	235-250	0	0	0	0		13.7	6	1.9	0	2	TRUE	FALSE	FALSE	FALSE	FALSE	FALSE	FALSE	5	10		2	4	3	7	2	4	2	TRUE	1	1	3	3	FALSE	3	1	13	FALSE	1
1	G21	b	1019	D2/3	D3	235-250	0	0	0	0		27.4	6.8	2.5	0	2	FALSE	FALSE	FALSE	FALSE	FALSE	FALSE	FALSE	5	10		5	6	1	1	3	3	2	TRUE	1	1	2	1	FALSE	3	14	13	FALSE	2
1	G21	b	1020	D4	D4	285-290	0	0	0	0		13.5	3.4	2.7	0	2	FALSE	FALSE	TRUE	FALSE	FALSE	FALSE	FALSE	4	4		1	1	1	5	2	4	3	FALSE	3	5	1	1	TRUE	1	9	1	FALSE	4
1	G21	b	1021	D4	D4	285-290	0	0	0	0		14	4.5	3.5	0	2	TRUE	FALSE	FALSE	FALSE	FALSE	FALSE	FALSE	4	18		3	1	2	9	7	1	1	FALSE	4	4	1	2	TRUE	1	6	13	FALSE	4
1	G21	b	1022	D4	D4	285-290	0	0	0	0		25.6	11.4	8.3	0	8	TRUE	FALSE	TRUE	FALSE	FALSE	FALSE	FALSE	6	8		6	1	2	9	7	1	1	FALSE	5	5	5	2	TRUE	2	3	8	FALSE	4
1	G21	b	1023	D3	D3	245-250	0	0	0	0		33.3	7.7	4	0	2	FALSE	FALSE	FALSE	FALSE	FALSE	FALSE	FALSE	2	3		3	2	1	1	2	4	2	FALSE	1	1	1	1	TRUE	2	8	13	FALSE	2
1	G21	d	1024	D4	D4	300-315	0	0	0	0		16.7	6.8	3.8	0	2	TRUE	FALSE	FALSE	FALSE	FALSE	FALSE	FALSE	5	10		3	1	5	1	2	4	2	TRUE	1	6	3	1	FALSE	3	1	13	FALSE	1
1	G21	c	1025	D2	D1/2	230-235	0	0	0	0		22	10.7	2.8	0	2	TRUE	TRUE	FALSE	FALSE	FALSE	FALSE	FALSE	8	15		4	1	3	5	2	3	2	FALSE	1	1	3	3	FALSE	3	4	13	FALSE	1	17	1	J04
1	G21	c	1026	D2	D1/2		0	0	0	0		17.5	5	1.6	0	2	FALSE	FALSE	FALSE	FALSE	FALSE	FALSE	FALSE	5	10		3	1	1	1	2	4	2	FALSE	1	1	2	1	FALSE	3	1	13	FALSE	2
1	G21	a	1027	D4	D4	310	0	0	0	0		25.1	8.9	4.5	0	2	FALSE	FALSE	FALSE	FALSE	FALSE	FALSE	FALSE	5	10		3	1	1	5	2	3	2	TRUE	1	3	3	1	FALSE	3	1	13	FALSE	2
1	G21	c	1028	D4	D4	255-260	0	0	0	0		15.5	6.6	2.4	0	2	FALSE	TRUE	FALSE	FALSE	FALSE	FALSE	FALSE	8	15		3	1	4	9	7	1	1	FALSE	5	6	3	4	FALSE	3	1	13	FALSE	6	4	3	J71
1	G21	b	1029	D4	D4	272-284	0	0	0	0		21	6.9	1.6	0	2	FALSE	TRUE	FALSE	FALSE	FALSE	FALSE	FALSE	8	15		3	1	1	7	2	3	3	TRUE	1	1	3	3	FALSE	3	1	13	FALSE	1	4	1	J01	X22
1	G21	c	1030	D2	D1/2	230-235	0	0	0	0		25.4	7.3	5.4	0	2	FALSE	FALSE	TRUE	FALSE	FALSE	FALSE	FALSE	2	4		1	1	1	1	2	4	2	FALSE	1	1	1	1	TRUE	2	9	1	FALSE	2
1	G21	d	1031	D2	D1/2	225-230	0	0	0	0		21.6	7.7	2.6	0	2	TRUE	TRUE	FALSE	TRUE	FALSE	FALSE	FALSE	8	15		13	1	2	9	7	1	1	FALSE	5	6	3	1	FALSE	3	1	13	FALSE	2	8	1	J04
1	G21	d	1032	D2	D1/2	235-240	0	0	0	0		17.4	6.7	2.2	0	2	FALSE	TRUE	FALSE	TRUE	FALSE	FALSE	FALSE	8	15		3	1	1	4	2	4	2	TRUE	1	4	3	1	FALSE	3	1	13	FALSE	2	9	1	X1
1	G21	d	1033	D2	D1/2	235-240	0	0	0	0		21.3	5.3	1.9	0	2	TRUE	TRUE	FALSE	TRUE	FALSE	FALSE	FALSE	8	15		4	1	5	5	1	3	2	TRUE	1	2	3	1	FALSE	3	1	13	FALSE	1	12	1	X1
1	G21	c	1034	D3	D3	260-265	0	0	0	0		34.5	11.4	4	0	1	FALSE	FALSE	TRUE	TRUE	FALSE	FALSE	FALSE	6	11		8	1	1	2	1	4	2	FALSE	3	1	2	1	FALSE	3	4	13	TRUE	2
1	G21	d	1035	D3	D3	245-250	0	0	0	0		28.3	8	2.2	0	2	FALSE	TRUE	FALSE	TRUE	FALSE	FALSE	FALSE	8	15		3	1	1	1	2	4	2	TRUE	1	1	3	3	FALSE	3	14	13	FALSE	2	9	1	J91
1	G21	d	1036	D2	D1/2		0	0	0	0		17.3	4.4	1	0	2	FALSE	TRUE	FALSE	FALSE	FALSE	FALSE	FALSE	8	15		3	1	1	1	2	4	2	TRUE	1	2	4	3	FALSE	3	7	13	FALSE	2	12	1	J10
1	G21	c	1037	D2	D1/2	225-230	0	0	0	0		20.3	4.8	2.2	0	2	TRUE	TRUE	FALSE	TRUE	FALSE	FALSE	FALSE	8	15		3	1	5	1	2	4	3	FALSE	1	2	3	3	FALSE	3	7	13	FALSE	1	7	1	J10
1	G21	d	1038	D3	D3	245-250	0	0	0	0		28.9	13.6	4.5	0	1	FALSE	FALSE	FALSE	TRUE	FALSE	FALSE	FALSE	5	9		5	1	1	1	2	3	2	TRUE	1	1	3	1	FALSE	3	1	13	FALSE	2
1	G21	c	1039	D3	D3	242-250	0	0	0	0		15.2	3.9	1.1	0	2	TRUE	TRUE	FALSE	TRUE	FALSE	FALSE	FALSE	8	15		3	1	4	9	7	1	1	FALSE	5	2	4	1	FALSE	3	1	13	FALSE	1	8	1	J04
1	G21	b	1040	D3	D3	245-250	0	0	0	0		15.7	4.2	1	0	2	TRUE	TRUE	FALSE	TRUE	FALSE	FALSE	FALSE	8	15		3	1	5	1	2	4	2	TRUE	1	2	4	1	FALSE	3	1	13	FALSE	1	8	1	J10
1	G21	d	1041	D2	D1/2	219-240	0	0	0	0		42.8	38.1	14	0	3	FALSE	TRUE	FALSE	TRUE	TRUE	FALSE	FALSE	7	16		11	8	1	1	1	2	2	FALSE	1	1	3	3	FALSE	3	1	13	FALSE	1			A14
1	G21	a	1042	D2/3	D3	240-255	0	0	0	0		38.7	14.4	4.8	0	1	FALSE	TRUE	FALSE	FALSE	FALSE	FALSE	TRUE	8	15		12	1	1	1	1	2	3	FALSE	1	2	3	3	FALSE	3	1	13	FALSE	3	15		X1
1	G21	b	1043	D2	D1/2	225-235	0	0	0	0		31.1	25.9	15.6	0	8	TRUE	TRUE	FALSE	TRUE	TRUE	FALSE	FALSE	7	16		11	8	6	9	7	1	1	FALSE	5	1	1	3	FALSE	3	1	13	FALSE	5			G02
1	G21	d	1044	D2	D1/2	230-235	0	0	0	0		15.9	17.7	12.9	0	3	FALSE	FALSE	TRUE	TRUE	FALSE	FALSE	FALSE	6	0		17	8	1	1	2	4	2	FALSE	1	4	4	3	FALSE	3	2	13	FALSE	2
1	G21	a	1045	D3	D3		0	0	0	0		25.3	10.4	3.5	0	2	FALSE	FALSE	TRUE	FALSE	FALSE	FALSE	FALSE	6	8		12	1	1	1	3	4	2	TRUE	1	1	4	3	FALSE	3	1	13	FALSE	5
1	G21	a	1046	D3	D3		0	0	0	0		21.8	9.5	2.5	0	2	FALSE	FALSE	FALSE	FALSE	FALSE	FALSE	FALSE	5	10		12	1	1	4	2	4	2	TRUE	1	1	3	3	FALSE	3	1	13	FALSE	2
1	G22		29	D			67	85	202	0		0	0	0	0		FALSE	FALSE	FALSE	FALSE	FALSE	FALSE	FALSE											FALSE					FALSE				FALSE
1	G22		36	D3			49	25	297	0		0	0	0	0		FALSE	FALSE	FALSE	FALSE	FALSE	FALSE	FALSE											FALSE					FALSE				FALSE
1	G22		38	D3	D3		31	47	293	0		59.6	39.3	10.6	0	3	FALSE	TRUE	FALSE	TRUE	TRUE	FALSE	FALSE	7	16		11	2	3	9	7	1	1	FALSE	5	2	2	1	FALSE	3	12	13	FALSE	1			B08
1	G22		39	D3			50	11	197	0		0	0	0	0		FALSE	FALSE	FALSE	FALSE	FALSE	FALSE	FALSE											FALSE					FALSE				FALSE
1	G22		57	D			57	5	200	0		0	0	0	0		FALSE	FALSE	FALSE	FALSE	FALSE	FALSE	FALSE											FALSE					FALSE				FALSE
1	G22		62	D			45	65	201	0		0	0	0	0		FALSE	FALSE	FALSE	FALSE	FALSE	FALSE	FALSE											FALSE					FALSE				FALSE
1	G22		65	D			56	58	214	0		0	0	0	0		FALSE	FALSE	FALSE	FALSE	FALSE	FALSE	FALSE											FALSE					FALSE				FALSE
1	G22		95	D3			47	15	216	0		0	0	0	0		FALSE	FALSE	FALSE	FALSE	FALSE	FALSE	FALSE											FALSE					FALSE				FALSE
1	G22		96	D3			32	17	220	0		0	0	0	0		FALSE	FALSE	FALSE	FALSE	FALSE	FALSE	FALSE											FALSE					FALSE				FALSE
1	G22	a	97	D3	D3		42	5	220	0		39.3	44.1	15.2	0	3	FALSE	FALSE	FALSE	TRUE	FALSE	TRUE	FALSE	7	8		11	2	1	4	3	4	2	FALSE	3	1	4	3	FALSE	3	9	7	FALSE	2			B10
1	G22		102	D4			37	2	228	0		0	0	0	0		FALSE	FALSE	FALSE	FALSE	FALSE	FALSE	FALSE											FALSE					FALSE				FALSE
1	G22		106	D3			8	22	240	0		0	0	0	0		FALSE	FALSE	FALSE	FALSE	FALSE	FALSE	FALSE											FALSE					FALSE				FALSE
1	G22	a	1001	D3	D3	225-235	0	0	0	0		15.2	3.9	1.2	0	2	FALSE	TRUE	FALSE	FALSE	FALSE	FALSE	FALSE	8	15		3	1	5	5	2	4	2	TRUE	1	2	2	1	FALSE	3	1	13	FALSE	2	2	1	J01
1	G22		1002	D3	D3	220	0	0	0	0		11.3	4.6	1.8	0	2	TRUE	TRUE	FALSE	FALSE	FALSE	FALSE	FALSE	8	15		3	1	3	1	2	4	2	TRUE	1	6	2	1	FALSE	3	1	14	FALSE	1	5	1	J99
1	G23	a	1				7	45	161	14.8		0	0	0	0		FALSE	FALSE	FALSE	FALSE	FALSE	FALSE	FALSE											FALSE					FALSE				FALSE
1	G23	a	2				14	43	164	14.8		0	0	0	0		FALSE	FALSE	FALSE	FALSE	FALSE	FALSE	FALSE											FALSE					FALSE				FALSE
1	G23	c	4				46	70	151	14.8		0	0	0	0		FALSE	FALSE	FALSE	FALSE	FALSE	FALSE	FALSE											FALSE					FALSE				FALSE
1	G23	d	5				50	80	178	14.8		0	0	0	0		FALSE	FALSE	FALSE	FALSE	FALSE	FALSE	FALSE											FALSE					FALSE				FALSE
1	G23	d	6				87	92	172	14.8		0	0	0	0		FALSE	FALSE	FALSE	FALSE	FALSE	FALSE	FALSE											FALSE					FALSE				FALSE
1	G23	d	7				50	98	184	14.8		0	0	0	0		FALSE	FALSE	FALSE	FALSE	FALSE	FALSE	FALSE											FALSE					FALSE				FALSE
1	G23	b	8				35	65	188	14.8		0	0	0	0		FALSE	FALSE	FALSE	FALSE	FALSE	FALSE	FALSE											FALSE					FALSE				FALSE
1	G23	b	9				25	70	178	14.8		0	0	0	0		FALSE	FALSE	FALSE	FALSE	FALSE	FALSE	FALSE											FALSE					FALSE				FALSE
1	G23	b	10				30	60	179	14.8		0	0	0	0		FALSE	FALSE	FALSE	FALSE	FALSE	FALSE	FALSE											FALSE					FALSE				FALSE
1	G23	a	11				100	100	198	14.8		0	0	0	0		FALSE	FALSE	FALSE	FALSE	FALSE	FALSE	FALSE											FALSE					FALSE				FALSE
1	G23	b	12				40	60	190	14.8		0	0	0	0		FALSE	FALSE	FALSE	FALSE	FALSE	FALSE	FALSE											FALSE					FALSE				FALSE
1	G23	d	13				55	95	192	14.8		0	0	0	0		FALSE	FALSE	FALSE	FALSE	FALSE	FALSE	FALSE											FALSE					FALSE				FALSE
1	G23	b	14				25	75	194	14.8		0	0	0	0		FALSE	FALSE	FALSE	FALSE	FALSE	FALSE	FALSE											FALSE					FALSE				FALSE
1	G23	c	15				7	74	202	0		0	0	0	0		FALSE	FALSE	FALSE	FALSE	FALSE	FALSE	FALSE											FALSE					FALSE				FALSE
1	G23	b	16				78	10	211	0		0	0	0	0		FALSE	FALSE	FALSE	FALSE	FALSE	FALSE	FALSE											FALSE					FALSE				FALSE
1	G23	b	17				70	10	211	0		0	0	0	0		FALSE	FALSE	FALSE	FALSE	FALSE	FALSE	FALSE											FALSE					FALSE				FALSE
1	G23	b	18				65	40	203	0		0	0	0	0		FALSE	FALSE	FALSE	FALSE	FALSE	FALSE	FALSE											FALSE					FALSE				FALSE
1	G23	b	19				60	40	201	0		0	0	0	0		FALSE	FALSE	FALSE	FALSE	FALSE	FALSE	FALSE											FALSE					FALSE				FALSE
1	G23	b	20				60	30	190	0		0	0	0	0		FALSE	FALSE	FALSE	FALSE	FALSE	FALSE	FALSE											FALSE					FALSE				FALSE
1	G23	b	21				31	52	205	0		0	0	0	0		FALSE	FALSE	FALSE	FALSE	FALSE	FALSE	FALSE											FALSE					FALSE				FALSE
1	G23	b	22				10	85	214	0		0	0	0	0		FALSE	FALSE	FALSE	FALSE	FALSE	FALSE	FALSE											FALSE					FALSE				FALSE
1	G23	b	23				32	54	209	0		0	0	0	0		FALSE	FALSE	FALSE	FALSE	FALSE	FALSE	FALSE											FALSE					FALSE				FALSE
1	GF21		1001	D3	D3	265-270	0	0	0	0		18.6	9.8	3.2	0	2	FALSE	FALSE	FALSE	FALSE	FALSE	FALSE	FALSE	5	10		3	1	1	5	2	4	1	FALSE	1	5	3	1	FALSE	3	6	13	FALSE	4
1	GF22		1001	D	D1/2		0	0	0	0		38.6	9.1	5.3	0	1	FALSE	FALSE	TRUE	FALSE	FALSE	FALSE	FALSE	4	4		1	1	1	2	2	4	2	FALSE	3	1	1	3	TRUE	2	5	1	TRUE	2
1	GF22		1002	D	D1/2		0	0	0	0		42.9	7.6	6.2	0	1	FALSE	FALSE	TRUE	FALSE	FALSE	FALSE	FALSE	4	4		1	1	1	2	6	4	2	FALSE	1	5	1	1	TRUE	1	5	1	TRUE	5
1	GF22		1003	D	D1/2		0	0	0	0		40.7	17.2	7.2	0	1	TRUE	FALSE	TRUE	FALSE	FALSE	FALSE	FALSE	4	5		1	1	6	9	7	1	1	FALSE	5	1	3	3	FALSE	3	10	4	FALSE	5
1	GF22		1004	D3	D3		0	0	0	0		8.6	4.9	1.9	0	2	TRUE	TRUE	FALSE	FALSE	FALSE	FALSE	FALSE	8	15		3	1	3	4	2	4	2	TRUE	1	6	3	1	FALSE	3	1	14	FALSE	1	6	1	J10
1	H19		16	D1/2	D1/2		33	10	210			21.1	26.9	46.3	0	4	FALSE	FALSE	FALSE	FALSE	FALSE	FALSE	FALSE	7	16		11							FALSE					FALSE				FALSE
1	H19		17	D1/2	D1/2		45	10	212			0	0	0	0		FALSE	FALSE	FALSE	FALSE	FALSE	FALSE	FALSE											FALSE					FALSE				FALSE
1	H19		18	D1/2	D1/2		40	30	212			0	0	0	0		FALSE	FALSE	FALSE	FALSE	FALSE	FALSE	FALSE											FALSE					FALSE				FALSE
1	H19		21	D1	D1/2		24	5	215			0	0	0	0		FALSE	FALSE	FALSE	FALSE	FALSE	FALSE	FALSE											FALSE					FALSE				FALSE
1	H19		22	D1	D1/2		24	5	215			0	0	0	0		FALSE	FALSE	FALSE	FALSE	FALSE	FALSE	FALSE											FALSE					FALSE				FALSE
1	H19		31	D1	D1/2		58	50	210			0	0	0	0		FALSE	FALSE	FALSE	FALSE	FALSE	FALSE	FALSE											FALSE					FALSE				FALSE
1	H19		32				62	32	213			0	0	0	0		FALSE	FALSE	FALSE	FALSE	FALSE	FALSE	FALSE											FALSE					FALSE				FALSE
1	H19		33				30	75	195			0	0	0	0		FALSE	FALSE	FALSE	FALSE	FALSE	FALSE	FALSE											FALSE					FALSE				FALSE
1	H19		34				30	75	195			0	0	0	0		FALSE	FALSE	FALSE	FALSE	FALSE	FALSE	FALSE											FALSE					FALSE				FALSE
1	H19		35				60	99	195			0	0	0	0		FALSE	FALSE	FALSE	FALSE	FALSE	FALSE	FALSE											FALSE					FALSE				FALSE
1	H19		36				60	99	195			0	0	0	0		FALSE	FALSE	FALSE	FALSE	FALSE	FALSE	FALSE											FALSE					FALSE				FALSE
1	H19		37				31	70	199			0	0	0	0		FALSE	FALSE	FALSE	FALSE	FALSE	FALSE	FALSE											FALSE					FALSE				FALSE
1	H19		38				66	84	200			0	0	0	0		FALSE	FALSE	FALSE	FALSE	FALSE	FALSE	FALSE											FALSE					FALSE				FALSE
1	H19		39				22	30	207			0	0	0	0		FALSE	FALSE	FALSE	FALSE	FALSE	FALSE	FALSE											FALSE					FALSE				FALSE
1	H19		40	D1/2	D1/2		999	999	210			0	0	0	0		FALSE	FALSE	FALSE	FALSE	FALSE	FALSE	FALSE											FALSE					FALSE				FALSE
1	H19		41				999	999	210			0	0	0	0		FALSE	FALSE	FALSE	FALSE	FALSE	FALSE	FALSE											FALSE					FALSE				FALSE
1	H19		42				31	13	213			0	0	0	0		FALSE	FALSE	FALSE	FALSE	FALSE	FALSE	FALSE											FALSE					FALSE				FALSE
1	H19		43				31	13	213			0	0	0	0		FALSE	FALSE	FALSE	FALSE	FALSE	FALSE	FALSE											FALSE					FALSE				FALSE
1	H19		44	D1	D1/2		97	2	214			0	0	0	0		FALSE	FALSE	FALSE	FALSE	FALSE	FALSE	FALSE											FALSE					FALSE				FALSE
1	H19		45				999	999	202			0	0	0	0		FALSE	FALSE	FALSE	FALSE	FALSE	FALSE	FALSE											FALSE					FALSE				FALSE
1	H19		46	D1	D1/2		30	32	217			0	0	0	0		FALSE	FALSE	FALSE	FALSE	FALSE	FALSE	FALSE											FALSE					FALSE				FALSE
1	H19		47	D1	D1/2		23	22	218			0	0	0	0		FALSE	FALSE	FALSE	FALSE	FALSE	FALSE	FALSE											FALSE					FALSE				FALSE
1	H19		48	D1	D1/2		999	999	218			0	0	0	0		FALSE	FALSE	FALSE	FALSE	FALSE	FALSE	FALSE											FALSE					FALSE				FALSE
1	H19		49	D1	D1/2		999	999	218			0	0	0	0		FALSE	FALSE	FALSE	FALSE	FALSE	FALSE	FALSE											FALSE					FALSE				FALSE
1	H19		50	D1	D1/2		999	999	218			0	0	0	0		FALSE	FALSE	FALSE	FALSE	FALSE	FALSE	FALSE											FALSE					FALSE				FALSE
1	H19		51	D1	D1/2		4	46	218			0	0	0	0		FALSE	FALSE	FALSE	FALSE	FALSE	FALSE	FALSE											FALSE					FALSE				FALSE
1	H19		52	D1	D1/2		999	999	219			0	0	0	0		FALSE	FALSE	FALSE	FALSE	FALSE	FALSE	FALSE											FALSE					FALSE				FALSE
1	H19		53	D1	D1/2		24	40	219			0	0	0	0		FALSE	FALSE	FALSE	FALSE	FALSE	FALSE	FALSE											FALSE					FALSE				FALSE
1	H19		54	D1	D1/2		10	15	220			0	0	0	0		FALSE	FALSE	FALSE	FALSE	FALSE	FALSE	FALSE											FALSE					FALSE				FALSE
1	H19		55	D2	D1/2		13	3	222			0	0	0	0		FALSE	FALSE	FALSE	FALSE	FALSE	FALSE	FALSE											FALSE					FALSE				FALSE
1	H19		56	D2	D1/2		50	8	222			0	0	0	0		FALSE	FALSE	FALSE	FALSE	FALSE	FALSE	FALSE											FALSE					FALSE				FALSE
1	H19		59	D2	D1/2		46	45	223			0	0	0	0		FALSE	FALSE	FALSE	FALSE	FALSE	FALSE	FALSE											FALSE					FALSE				FALSE
1	H19		63	D2	D1/2		8	15	225			0	0	0	0		FALSE	FALSE	FALSE	FALSE	FALSE	FALSE	FALSE											FALSE					FALSE				FALSE
1	H19		64	D2	D1/2		5	6	225			0	0	0	0		FALSE	FALSE	FALSE	FALSE	FALSE	FALSE	FALSE											FALSE					FALSE				FALSE
1	H19		65	D2	D1/2		7	41	224			0	0	0	0		FALSE	FALSE	FALSE	FALSE	FALSE	FALSE	FALSE											FALSE					FALSE				FALSE
1	H19		66	D2	D1/2		3	38	224			0	0	0	0		FALSE	FALSE	FALSE	FALSE	FALSE	FALSE	FALSE											FALSE					FALSE				FALSE
1	H19		67	D3			0	22	225			0	0	0	0		FALSE	FALSE	FALSE	FALSE	FALSE	FALSE	FALSE											FALSE					FALSE				FALSE
1	H19		71	D3			25	0	228			0	0	0	0		FALSE	FALSE	FALSE	FALSE	FALSE	FALSE	FALSE											FALSE					FALSE				FALSE
1	H19		72	D3			44	0	230			0	0	0	0		FALSE	FALSE	FALSE	FALSE	FALSE	FALSE	FALSE											FALSE					FALSE				FALSE
1	H19		79	D1	D1/2		87	46	214			0	0	0	0		FALSE	FALSE	FALSE	FALSE	FALSE	FALSE	FALSE											FALSE					FALSE				FALSE
1	H19		81	D1	D1/2		77	36	216			0	0	0	0		FALSE	FALSE	FALSE	FALSE	FALSE	FALSE	FALSE											FALSE					FALSE				FALSE				A07
1	H19		82	D1	D1/2		77	36	216			0	0	0	0		FALSE	FALSE	FALSE	FALSE	FALSE	FALSE	FALSE											FALSE					FALSE				FALSE
1	H19		83	D1	D1/2		88	38	216			0	0	0	0		FALSE	FALSE	FALSE	FALSE	FALSE	FALSE	FALSE											FALSE					FALSE				FALSE
1	H19		84	D1	D1/2		72	40	216			0	0	0	0		FALSE	FALSE	FALSE	FALSE	FALSE	FALSE	FALSE											FALSE					FALSE				FALSE
1	H19		85	D1	D1/2		64	2	216			0	0	0	0		FALSE	FALSE	FALSE	FALSE	FALSE	FALSE	FALSE											FALSE					FALSE				FALSE
1	H19		86	D1	D1/2		73	45	216			0	0	0	0		FALSE	FALSE	FALSE	FALSE	FALSE	FALSE	FALSE											FALSE					FALSE				FALSE
1	H19		87	D1	D1/2		82	46	217			0	0	0	0		FALSE	FALSE	FALSE	FALSE	FALSE	FALSE	FALSE											FALSE					FALSE				FALSE
1	H19		88	D1	D1/2		50	50	217			0	0	0	0		FALSE	FALSE	FALSE	FALSE	FALSE	FALSE	FALSE											FALSE					FALSE				FALSE
1	H19		89	D1	D1/2		64	28	218			41.2	22.8	13	0	1	FALSE	FALSE	FALSE	FALSE	FALSE	TRUE	FALSE	7	16		11	8	6	9	7	1	1	FALSE	5	1	4	3	FALSE	3	1	13	FALSE	5			A14
1	H19		90	D1	D1/2		76	8	218			0	0	0	0		FALSE	FALSE	FALSE	FALSE	FALSE	FALSE	FALSE											FALSE					FALSE				FALSE
1	H19		91	D1	D1/2		50	47	219			0	0	0	0		FALSE	FALSE	FALSE	FALSE	FALSE	FALSE	FALSE											FALSE					FALSE				FALSE
1	H19		95	D2	D1/2		60	50	218			0	0	0	0		FALSE	FALSE	FALSE	FALSE	FALSE	FALSE	FALSE											FALSE					FALSE				FALSE
1	H19		96	D2	D1/2		70	0	221			0	0	0	0		FALSE	FALSE	FALSE	FALSE	FALSE	FALSE	FALSE											FALSE					FALSE				FALSE
1	H19		97	D2	D1/2		52	33	220			0	0	0	0		FALSE	FALSE	FALSE	FALSE	FALSE	FALSE	FALSE											FALSE					FALSE				FALSE
1	H19		98	D2	D1/2		79	42	222			0	0	0	0		FALSE	FALSE	FALSE	FALSE	FALSE	FALSE	FALSE											FALSE					FALSE				FALSE
1	H19		99	D2	D1/2		80	24	224			0	0	0	0		FALSE	FALSE	FALSE	FALSE	FALSE	FALSE	FALSE											FALSE					FALSE				FALSE
1	H19		100	D2	D1/2		71	40	224			0	0	0	0		FALSE	FALSE	FALSE	FALSE	FALSE	FALSE	FALSE											FALSE					FALSE				FALSE
1	H19		107	D2	D1/2		70	10	224			0	0	0	0		FALSE	FALSE	FALSE	FALSE	FALSE	FALSE	FALSE											FALSE					FALSE				FALSE
1	H19		109	D3			68	13	227			0	0	0	0		FALSE	FALSE	FALSE	FALSE	FALSE	FALSE	FALSE											FALSE					FALSE				FALSE
1	H19		110	D3			60	50	228			0	0	0	0		FALSE	FALSE	FALSE	FALSE	FALSE	FALSE	FALSE											FALSE					FALSE				FALSE
1	H19		112	D3	D3		68	32	230			41.5	23.2	11	0	3	FALSE	TRUE	FALSE	TRUE	TRUE	FALSE	FALSE	7	16		11	5	5	1	2	4	2	FALSE	3	1	4	1	FALSE	3	13	13	FALSE	1
1	H19		113	D4			73	48	232			0	0	0	0		FALSE	FALSE	FALSE	FALSE	FALSE	FALSE	FALSE											FALSE					FALSE				FALSE
1	H19		114	D4			55	46	233			0	0	0	0		FALSE	FALSE	FALSE	FALSE	FALSE	FALSE	FALSE											FALSE					FALSE				FALSE
1	H19		115	D1	D1/2		70	90	212			0	0	0	0		FALSE	FALSE	FALSE	FALSE	FALSE	FALSE	FALSE											FALSE					FALSE				FALSE
1	H19		117	D1	D1/2		28	71	213			0	0	0	0		FALSE	FALSE	FALSE	FALSE	FALSE	FALSE	FALSE											FALSE					FALSE				FALSE
1	H19		118	D1	D1/2		55	53	213			0	0	0	0		FALSE	FALSE	FALSE	FALSE	FALSE	FALSE	FALSE											FALSE					FALSE				FALSE
1	H19		119	D1	D1/2		65	93	214			0	0	0	0		FALSE	FALSE	FALSE	FALSE	FALSE	FALSE	FALSE											FALSE					FALSE				FALSE
1	H19		120	D2	D1/2		60	68	214			0	0	0	0		FALSE	FALSE	FALSE	FALSE	FALSE	FALSE	FALSE											FALSE					FALSE				FALSE
1	H19		121	D2	D1/2		81	92	218			0	0	0	0		FALSE	FALSE	FALSE	FALSE	FALSE	FALSE	FALSE											FALSE					FALSE				FALSE
1	H19		122	D2	D1/2		81	92	218			0	0	0	0		FALSE	FALSE	FALSE	FALSE	FALSE	FALSE	FALSE											FALSE					FALSE				FALSE
1	H19		124	D3			52	79	221			0	0	0	0		FALSE	FALSE	FALSE	FALSE	FALSE	FALSE	FALSE											FALSE					FALSE				FALSE
1	H19		126	D3			63	81	225			0	0	0	0		FALSE	FALSE	FALSE	FALSE	FALSE	FALSE	FALSE											FALSE					FALSE				FALSE
1	H19		127	D3			54	62	226			0	0	0	0		FALSE	FALSE	FALSE	FALSE	FALSE	FALSE	FALSE											FALSE					FALSE				FALSE
1	H19		128	D3			75	75	228			0	0	0	0		FALSE	FALSE	FALSE	FALSE	FALSE	FALSE	FALSE											FALSE					FALSE				FALSE
1	H19		129	D3			75	75	228			0	0	0	0		FALSE	FALSE	FALSE	FALSE	FALSE	FALSE	FALSE											FALSE					FALSE				FALSE
1	H19		130	D/E			91	72	228			0	0	0	0		FALSE	FALSE	FALSE	FALSE	FALSE	FALSE	FALSE											FALSE					FALSE				FALSE
1	H19		131	D3			62	73	228			0	0	0	0		FALSE	FALSE	FALSE	FALSE	FALSE	FALSE	FALSE											FALSE					FALSE				FALSE
1	H19		132	E			88	54	230			0	0	0	0		FALSE	FALSE	FALSE	FALSE	FALSE	FALSE	FALSE											FALSE					FALSE				FALSE
1	H19		133	D1	D1/2		44	90	212			0	0	0	0		FALSE	FALSE	FALSE	FALSE	FALSE	FALSE	FALSE											FALSE					FALSE				FALSE
1	H19		134	D1	D1/2		31	50	213			0	0	0	0		FALSE	FALSE	FALSE	FALSE	FALSE	FALSE	FALSE											FALSE					FALSE				FALSE
1	H19	b	135	D1	D1/2		0	0	0	0		31.1	19.1	8.9	0	3	FALSE	TRUE	FALSE	TRUE	TRUE	FALSE	FALSE	7	16		11	8	4	9	7	1	1	FALSE	5	6		4	FALSE	3	13	14	FALSE	1			B05
1	H19		136	D2	D1/2		31	78	216			0	0	0	0		FALSE	FALSE	FALSE	FALSE	FALSE	FALSE	FALSE											FALSE					FALSE				FALSE
1	H19		137	D2	D1/2		26	53	220			0	0	0	0		FALSE	FALSE	FALSE	FALSE	FALSE	FALSE	FALSE											FALSE					FALSE				FALSE
1	H19		138	D2	D1/2		25	61	220			0	0	0	0		FALSE	FALSE	FALSE	FALSE	FALSE	FALSE	FALSE											FALSE					FALSE				FALSE
1	H19		139	D3	D3		48	58	224			41.8	26.6	17.8	0	8	FALSE	TRUE	FALSE	TRUE	TRUE	FALSE	FALSE	7	16		11	8	4	9	7	1	1	FALSE	1	6	6	4	FALSE	3	12	14	FALSE	1			A13
1	H19		140	D3			21	71	226			0	0	0	0		FALSE	FALSE	FALSE	FALSE	FALSE	FALSE	FALSE											FALSE					FALSE				FALSE
1	H19		141	D3	D3		26	83	228			48.2	15.2	4.4	0	1	FALSE	TRUE	FALSE	FALSE	FALSE	FALSE	FALSE	8	15		3	1	1	5	2	4	2	TRUE	1	1	4	3	FALSE	3	1	13	FALSE	2	9	2	I01
1	H19		142	D4			5	53	230			0	0	0	0		FALSE	FALSE	FALSE	FALSE	FALSE	FALSE	FALSE											FALSE					FALSE				FALSE
1	H19		143	E			32	71	230			0	0	0	0		FALSE	FALSE	FALSE	FALSE	FALSE	FALSE	FALSE											FALSE					FALSE				FALSE
1	H19		144	E			13	17	231			0	0	0	0		FALSE	FALSE	FALSE	FALSE	FALSE	FALSE	FALSE											FALSE					FALSE				FALSE
1	H19	b	1001	D2	D1/2		0	0	0	0		30.6	8.6	3.5	0	2	FALSE	FALSE	FALSE	FALSE	FALSE	FALSE	FALSE	5	9		3	1	1	1	2	3	2	TRUE	3	1	3	1	FALSE	3	4	13	FALSE	2			X1
1	H19	c	1002	D2	D1/2	220-230	0	0	0	0		29.8	15.9	4.6	0	1	FALSE	FALSE	FALSE	FALSE	FALSE	FALSE	FALSE	5	10		5	3	1	4	2	4	2	TRUE	1	5	3	1	FALSE	3	1	13	FALSE	4
1	H19	d	1003	D1	D1/2	210-213	0	0	0	0		30.6	8.9	3.7	0	2	FALSE	TRUE	TRUE	TRUE	FALSE	FALSE	FALSE	8	15		5	1	1	5	2	4	2	TRUE	1	5	3	1	TRUE	1	1	13	FALSE	1	8	1	J91
1	H19	d	1004	D1	D1/2	210-213	0	0	0	0		21.2	6.2	1.4	0	2	FALSE	TRUE	FALSE	TRUE	FALSE	FALSE	FALSE	8	15		3	1	1	5	2	4	2	TRUE	1	1	3	3	FALSE	3	1	13	FALSE	2	3	1	J01	X22
1	H19	d	1005	D1	D1/2	210	0	0	0	0		9.3	4.1	1.3	0	2	TRUE	TRUE	FALSE	TRUE	FALSE	FALSE	FALSE	8	15		3	1	2	9	7	1	1	FALSE	5	6	4	4	FALSE	3	1	13	FALSE	2	3	1	J04
1	H19	d	1006	D1	D1/2	210-213	0	0	0	0		22.2	11.9	3.6	0	2	FALSE	TRUE	TRUE	FALSE	FALSE	FALSE	FALSE	8	15		5	6	6	9	7	1	1	FALSE	5	5	3	2	FALSE	3	1	13	FALSE	4	3	1	J15
1	H19	a/c	1007	D2	D1/2	220-225	0	0	0	0		22.1	10.4	3.1	0	2	TRUE	TRUE	FALSE	TRUE	FALSE	FALSE	FALSE	8	15		3	1	5	1	2	4	2	TRUE	1	6	5	2	FALSE	3	1	13	FALSE	1	8	1	J04
1	H19	d	1008	D2	D1/2	214-218	0	0	0	0		13.8	6.8	1.7	0	2	FALSE	FALSE	FALSE	TRUE	FALSE	FALSE	FALSE	5	9		3	1	1	4	2	4	2	TRUE	1	2	4	3	FALSE	3	7	13	FALSE	2
1	H19	d	1009	D2	D1/2	214-218	0	0	0	0		8.5	2.7	0.9	0	2	TRUE	FALSE	FALSE	TRUE	FALSE	FALSE	FALSE	5	9		3	1	5	5	2	4	3	TRUE	1	2	4	3	FALSE	3	1	13	FALSE	1
1	H19	d	1010	D1	D1/2	210-213	0	0	0	0		19.3	7.6	2	0	2	FALSE	FALSE	TRUE	TRUE	FALSE	FALSE	FALSE	6	13		2	1	1	5	2	4	2	TRUE	1	2	3	3	TRUE	2	4	8	FALSE	4
1	H19	a/c	1011	D2	D1/2	220-225	0	0	0	0		11.5	6.1	1.9	0	2	FALSE	FALSE	FALSE	TRUE	FALSE	FALSE	FALSE	5	10		4	1	1	5	2	4	2	TRUE	1	5	4	2	FALSE	3	7	13	FALSE	2
1	H19	d	1012	D1	D1/2	210-213	0	0	0	0		26.6	11.4	2.9	0	2	FALSE	TRUE	FALSE	TRUE	FALSE	FALSE	FALSE	5	10		4	3	1	5	2	4	2	TRUE	1	2	4	3	FALSE	3	1	13	FALSE	2			X2
1	H19	b	1013	D1	D1/2	210-213	0	0	0	0		16	6.7	1.2	0	2	FALSE	FALSE	TRUE	TRUE	FALSE	FALSE	FALSE	6	8		12	1	1	4	2	4	2	TRUE	1	5	4	3	FALSE	3	7	13	FALSE	4			X1
1	H19	b	1014	D1	D1/2	210-213	0	0	0	0		9.4	2.8	0.6	0	2	FALSE	TRUE	FALSE	TRUE	FALSE	FALSE	FALSE	8	15		3	1	1	5	2	4	2	TRUE	1	2	4	1	FALSE	3	1	13	FALSE	2	8	1	J91
1	H19	c	1042	D3	D3	229-232	0	0	0	0		31.9	47.8	11.6	0	3	FALSE	TRUE	FALSE	FALSE	TRUE	FALSE	FALSE	7	16		11	3	1	1	1	2	2	FALSE	3	1	2	3	FALSE	3	2	13	FALSE	5			B08
1	H19	d	1043	D2	D1/2	218-220	0	0	0	0		12.2	6.9	1.8	0	2	FALSE	FALSE	FALSE	TRUE	FALSE	FALSE	FALSE	5	10		4	1	1	1	2	4	2	TRUE	1	1	4	3	FALSE	3	1	13	FALSE	2
1	H19	d	1044	D2	D1/2	218-220	0	0	0	0		13.2	6.2	1.6	0	2	FALSE	FALSE	FALSE	TRUE	FALSE	FALSE	FALSE	5	9		10	1	1	4	2	3	2	TRUE	1	5	3	3	FALSE	3	1	13	FALSE	2
1	H19	b/d	1045	D3	D3	227-229	0	0	0	0		16.6	5.6	1.9	0	2	FALSE	FALSE	FALSE	TRUE	FALSE	FALSE	FALSE	5	10		3	1	1	1	2	4	2	TRUE	3	1	2	3	FALSE	3	1	13	FALSE	3
1	H19	b/d	1046	D3	D3	227-229	0	0	0	0		17.8	6.5	2.2	0	2	FALSE	FALSE	FALSE	TRUE	FALSE	FALSE	FALSE	5	9		3	1	1	5	2	4	2	TRUE	1	1	3	1	FALSE	3	1	13	FALSE	3
1	H19	b/d	1047	D3	D3	227-229	0	0	0	0		13.1	7.6	2.2	0	2	FALSE	FALSE	FALSE	TRUE	FALSE	FALSE	FALSE	5	9		4	3	1	1	2	4	2	TRUE	1	2	4	3	FALSE	3	7	13	FALSE	5
1	H19	b/d	1048	D3	D3	227-229	0	0	0	0		15	7.9	1.4	0	2	TRUE	FALSE	FALSE	TRUE	FALSE	FALSE	FALSE	5	10		4	1	3	4	2	4	2	TRUE	1	2	4	1	FALSE	3	1	14	FALSE	1
1	H19	b/d	1049	D3	D3	227-229	0	0	0	0		8.7	3.5	0.8	0	2	FALSE	FALSE	FALSE	TRUE	FALSE	FALSE	FALSE	5	9		3	1	1	5	2	4	2	TRUE	1	2	3	3	FALSE	3	7	13	FALSE	2
1	H19	b/d	1050	D3	D3	227-229	0	0	0	0		12.5	5.1	1.1	0	2	TRUE	FALSE	FALSE	TRUE	FALSE	FALSE	FALSE	5	10		3	1	2	9	7	1	1	FALSE	5	1	4	2	FALSE	3	1	13	FALSE	2
1	H19	b/d	1051	D3	D3	227-229	0	0	0	0		8.9	2.5	2	0	2	TRUE	FALSE	FALSE	TRUE	FALSE	FALSE	FALSE	2	18		7	1	6	9	7	1	1	FALSE	5	5	1	3	FALSE	4	12	14	FALSE	1
1	H19	d	1052	D1	D1/2	210-213	0	0	0	0		27.1	7.3	2.1	0	2	FALSE	FALSE	FALSE	TRUE	FALSE	FALSE	FALSE	5	9		3	1	1	5	2	4	2	TRUE	1	3	4	1	FALSE	3	7	13	FALSE	2
1	H19	d	1053	D1	D1/2	210-213	0	0	0	0		18.7	7	2.9	0	2	TRUE	FALSE	FALSE	TRUE	FALSE	FALSE	FALSE	5	9		3	1	2	9	7	1	1	FALSE	5	6	4	2	FALSE	3	7	13	FALSE	2
1	H19	d	1054	D1	D1/2	210-213	0	0	0	0		13.9	7.2	1.5	0	2	FALSE	FALSE	FALSE	TRUE	FALSE	FALSE	FALSE	5	10		4	1	1	4	2	4	2	TRUE	1	5	4	1	FALSE	3	7	13	FALSE	2
1	H19	d	1055	D1	D1/2	210-213	0	0	0	0		18.1	8.4	1.3	0	2	FALSE	FALSE	FALSE	TRUE	FALSE	FALSE	FALSE	5	10		4	1	1	4	2	4	2	TRUE	1	2	4	1	FALSE	3	7	13	FALSE	2
1	H19	d	1056	D1	D1/2	210-213	0	0	0	0		14.9	5.2	1.8	0	2	TRUE	FALSE	FALSE	TRUE	FALSE	FALSE	FALSE	5	9		3	1	2	9	7	1	1	FALSE	5	1	3	3	FALSE	3	1	13	FALSE	2
1	H19	d	1057	D1	D1/2	210-213	0	0	0	0		29.8	11.5	3.8	0	2	TRUE	FALSE	FALSE	FALSE	FALSE	FALSE	FALSE	3	17		12	6	6	9	7	1	1	FALSE	5	1	4	3	FALSE	3	1	13	FALSE	5
1	H19	d	1058	D1	D1/2	210-213	0	0	0	0		15.5	5.4	1.8	0	2	FALSE	FALSE	FALSE	TRUE	FALSE	FALSE	FALSE	5	9		3	1	1	5	1	3	2	TRUE	1	2	3	1	FALSE	3	7	13	FALSE	2
1	H19	d	1059	D1	D1/2	210-213	0	0	0	0		21.4	8.6	1.9	0	2	FALSE	FALSE	FALSE	TRUE	FALSE	FALSE	FALSE	5	9		4	1	1	4	2	3	2	TRUE	1	2	4	1	FALSE	3	7	13	FALSE	2
1	H19	d	1060	D1	D1/2	210-213	0	0	0	0		19.3	9.5	1.5	0	2	FALSE	FALSE	FALSE	FALSE	FALSE	FALSE	FALSE	5	10		3	1	1	4	2	4	2	TRUE	1	1	4	3	FALSE	3	7	13	FALSE	2
1	H19	d	1061	D1	D1/2	210-213	0	0	0	0		14.6	5	0.9	0	2	TRUE	FALSE	FALSE	TRUE	FALSE	FALSE	FALSE	5	9		3	1	6	9	7	1	1	FALSE	5	1	3	2	FALSE	3	1	13	FALSE	2
1	H19	d	1062	D1	D1/2	210-213	0	0	0	0		12.7	5.2	1.9	0	2	FALSE	FALSE	FALSE	TRUE	FALSE	FALSE	FALSE	5	9		3	1	1	1	2	4	2	TRUE	1	2	4	2	FALSE	3	7	13	FALSE	5
1	H19	d	1063	D1	D1/2	210-213	0	0	0	0		16.8	5.3	1.9	0	2	FALSE	FALSE	FALSE	TRUE	FALSE	FALSE	FALSE	5	10		12	1	1	5	2	4	2	TRUE	1	1	5	3	TRUE	2	8	13	FALSE	3
1	H19	d	1064	D1	D1/2	210-213	0	0	0	0		15	6.6	1.7	0	2	TRUE	FALSE	FALSE	TRUE	FALSE	FALSE	FALSE	5	9		3	1	5	1	2	4	2	TRUE	1	3	3	3	FALSE	3	7	13	FALSE	2
1	H19	d	1065	D1	D1/2	210-213	0	0	0	0		11.2	2.5	2.2	0	2	TRUE	FALSE	FALSE	TRUE	FALSE	FALSE	FALSE	2	18		12	1	6	9	7	1	1	FALSE	5	5	1	3	TRUE	1	12	13	FALSE	4
1	H19	c/d	1066	D3	D3	225-230	0	0	0	0		18.6	5.1	0.9	0	2	FALSE	FALSE	FALSE	TRUE	FALSE	FALSE	FALSE	5	9		3	1	1	5	2	3	2	TRUE	1	2	2	2	FALSE	3	7	13	FALSE	2
1	H19	d	1067	D2	D1/2	214-218	0	0	0	0		23.4	11.2	4.5	0	2	TRUE	FALSE	FALSE	FALSE	FALSE	FALSE	FALSE	6	8		5	3	5	1	1	4	2	TRUE	1	5	4	1	FALSE	3	7	13	FALSE	1
1	H19	d	1068	D2	D1/2	214-218	0	0	0	0		17.1	8.5	3.8	0	2	TRUE	FALSE	FALSE	TRUE	FALSE	FALSE	FALSE	5	10		4	1	5	1	2	4	2	FALSE	3	6	4	1	TRUE	1	1	13	FALSE	1
1	H19	d	1069	D2	D1/2	214-218	0	0	0	0		20.8	12.6	4.6	0	1	TRUE	FALSE	TRUE	FALSE	FALSE	FALSE	FALSE	6	8		12	1	5	1	1	3	2	TRUE	1	1	3	1	FALSE	3	1	13	FALSE	1
1	H19	d	1070	D2	D1/2	214-218	0	0	0	0		18.2	9.7	2	0	1	TRUE	FALSE	FALSE	FALSE	FALSE	FALSE	FALSE	5	9		12	1	2	9	7	1	1	FALSE	5	1	3	1	FALSE	3	1	13	FALSE	2
1	H19	d	1071	D2	D1/2	214-218	0	0	0	0		17.5	6.3	3.3	0	2	FALSE	FALSE	FALSE	TRUE	FALSE	FALSE	FALSE	5	10		4	9	1	1	2	4	2	FALSE	1	4	2	1	FALSE	3	1	13	FALSE	2
1	H19	d	1072	D2	D1/2	214-218	0	0	0	0		17.5	6.6	5	0	2	TRUE	FALSE	TRUE	FALSE	FALSE	FALSE	FALSE	6	14		12	1	2	9	7	1	1	FALSE	5	5	1	2	FALSE	3	4	9	FALSE	4
1	H19	b/d	1073	D3	D3	225-227	0	0	0	0		15	8.6	2.5	0	2	TRUE	FALSE	FALSE	TRUE	FALSE	FALSE	FALSE	5	10		3	1	5	7	2	3	3	TRUE	1	1	4	3	FALSE	3	1	13	FALSE	1
1	H19	b/d	1074	D3	D3	225-227	0	0	0	0		18.7	9.5	2	0	2	TRUE	FALSE	FALSE	FALSE	FALSE	FALSE	FALSE	5	10		4	1	5	7	2	3	3	TRUE	1	1	3	3	FALSE	3	1	13	FALSE	1
1	H19	b/d	1075	D3	D3	225-227	0	0	0	0		9.9	6.6	1.2	0	2	TRUE	FALSE	FALSE	FALSE	FALSE	FALSE	FALSE	5	10		3	1	4	9	7	1	1	FALSE	5	6	4	1	FALSE	3	1	14	FALSE	1
1	H19	b/d	1076	D3	D3	225-227	0	0	0	0		14.3	6.5	1.4	0	2	FALSE	FALSE	FALSE	TRUE	FALSE	FALSE	FALSE	5	10		4	1	1	4	2	4	2	FALSE	1	1	2	1	FALSE	3	1	13	FALSE	2
1	H19	b/d	1077	D3	D3	225-227	0	0	0	0		17.2	11	2.4	0	2	TRUE	FALSE	TRUE	FALSE	FALSE	FALSE	FALSE	6	8		5	2	3	5	2	3	3	FALSE	1	2	2	3	FALSE	3	1	14	FALSE	1
1	H19		1078	D4	D4		0	0	0	0		15.2	6.8	1.8	0	2	FALSE	FALSE	FALSE	TRUE	FALSE	FALSE	FALSE	5	9		3	1	1	1	2	4	2	TRUE	1	1	2	2	FALSE	3	1	13	FALSE	2
1	H19		1079	D4	D4		0	0	0	0		14.7	6.9	1.5	0	2	FALSE	FALSE	FALSE	TRUE	FALSE	FALSE	FALSE	5	10		4	1	1	5	2	3	2	TRUE	1	2	4	3	FALSE	3	7	13	FALSE	5
1	H19		1080	D4	D4		0	0	0	0		34.8	14.6	4.9	0	1	TRUE	FALSE	FALSE	FALSE	FALSE	FALSE	FALSE	5	10		12	1	6	9	7	1	1	FALSE	5	1	3	3	FALSE	3	4	13	FALSE	2
1	H19		1081	D4	D4		0	0	0	0		26.9	7.3	1.7	0	2	TRUE	FALSE	FALSE	TRUE	FALSE	FALSE	FALSE	5	9		4	1	6	9	7	1	1	FALSE	5	1	4	2	FALSE	3	1	13	FALSE	3
1	H19		1082	D4	D4		0	0	0	0		14.5	8.3	2	0	7	FALSE	FALSE	FALSE	FALSE	FALSE	FALSE	FALSE	5	10		4	1	1	5	2	4	2	TRUE	1	1	3	3	FALSE	3	1	13	FALSE	3
1	H19		1083	D4	D4		0	0	0	0		17.8	5.7	1.7	0	2	FALSE	FALSE	FALSE	TRUE	FALSE	FALSE	FALSE	5	10		4	1	1	4	1	4	2	TRUE	3	1	3	3	FALSE	3	1	13	FALSE	2
1	H19	d	1084	D3	D3	222-225	0	0	0	0		19	6.2	1.6	0	2	FALSE	FALSE	FALSE	TRUE	FALSE	FALSE	FALSE	5	10		4	1	1	4	2	4	2	FALSE	3	5	5	3	TRUE	2	7	13	FALSE	4
1	H19	d	1085	D3	D3	222-225	0	0	0	0		19.1	6.6	3.5	0	3	FALSE	FALSE	TRUE	TRUE	FALSE	FALSE	FALSE	4	6		12	9	1	1	2	4	3	TRUE	3	5	1	1	FALSE	3	4	1	FALSE	4
1	H19	d	1086	D3	D3	222-225	0	0	0	0		20.2	8.1	1.8	0	2	FALSE	FALSE	FALSE	TRUE	FALSE	FALSE	FALSE	5	9		3	1	1	4	2	4	2	TRUE	3	1	3	2	FALSE	3	7	13	FALSE	2
1	H19	d	1087	D3	D3	222-225	0	0	0	0		13.4	5.7	1.8	0	2	FALSE	FALSE	FALSE	TRUE	FALSE	FALSE	FALSE	5	9		3	1	1	4	2	4	2	TRUE	1	2	3	1	FALSE	3	1	13	FALSE	2
1	H19	d	1088	D3	D3	222-225	0	0	0	0		8.7	4.4	1.2	0	2	TRUE	FALSE	FALSE	FALSE	FALSE	FALSE	FALSE	5	10		3	1	5	4	2	4	2	TRUE	1	1	3	3	FALSE	3	1	13	FALSE	2
1	H19	c	1089	D3/4	D4	230-232	0	0	0	0		18.5	6.8	2.8	0	2	FALSE	FALSE	FALSE	TRUE	FALSE	FALSE	FALSE	5	9		3	1	1	4	2	4	2	TRUE	1	2	3	2	FALSE	3	7	13	FALSE	2
1	H19	c	1090	D3/4	D4	230-232	0	0	0	0		16.4	6.2	1.8	0	2	TRUE	FALSE	FALSE	TRUE	FALSE	FALSE	FALSE	5	10		4	1	6	9	7	1	1	FALSE	5	5	3	2	FALSE	3	14	13	FALSE	4
1	H19	c	1091	D3/4	D4	230-232	0	0	0	0		21.2	12.5	3.3	0	1	TRUE	FALSE	FALSE	FALSE	FALSE	FALSE	FALSE	5	9		12	1	3	1	2	4	2	TRUE	1	6	4	3	FALSE	3	4	14	FALSE	1
1	H19	c	1092	D3/4	D4	230-232	0	0	0	0		20.2	9.2	1.6	0	2	TRUE	FALSE	FALSE	TRUE	FALSE	FALSE	FALSE	5	10		4	1	6	9	7	1	1	FALSE	5	5	4	3	FALSE	3	7	13	FALSE	2
1	H19	c	1093	D3/4	D4	230-232	0	0	0	0		19.4	6.7	2.4	0	2	TRUE	FALSE	FALSE	TRUE	FALSE	FALSE	FALSE	5	10		12	1	6	9	7	1	1	FALSE	5	1	2	1	TRUE	2	4	13	FALSE	2
1	H19	d	1094	D2	D1/2	214-216	0	0	0	0		30.1	14.8	4.1	0	1	FALSE	FALSE	TRUE	FALSE	FALSE	FALSE	FALSE	6	8		12	2	1	4	2	4	3	TRUE	1	5	4	1	FALSE	3	14	13	FALSE	4
1	H19	d	1095	D1	D1/2	210-213	0	0	0	0		56.1	13.9	7.3	0	1	TRUE	FALSE	FALSE	FALSE	FALSE	FALSE	FALSE	5	9		12	1	6	9	7	1	1	FALSE	5	1	4	3	FALSE	3	1	13	FALSE	5
1	H19	b	10752	D3	D3	215-230	0	0	0	0		13.3	5.3	1.4	0	2	TRUE	TRUE	FALSE	TRUE	FALSE	FALSE	FALSE	8	15		3	1	4	9	7	1	1	FALSE	5	6	4	3	FALSE	3	7	13	FALSE	1	3	1	J04
1	H20		22	D1	D1/2		38	37	209			0	0	0	0		FALSE	FALSE	FALSE	FALSE	FALSE	FALSE	FALSE											FALSE					FALSE				FALSE
1	H20		23	D2	D1/2		30	40	216			0	0	0	0		FALSE	FALSE	FALSE	FALSE	FALSE	FALSE	FALSE											FALSE					FALSE				FALSE
1	H20		24	D1	D1/2		20	65	210			0	0	0	0		FALSE	FALSE	FALSE	FALSE	FALSE	FALSE	FALSE											FALSE					FALSE				FALSE
1	H20		25	D1	D1/2		20	44	211			0	0	0	0		FALSE	FALSE	FALSE	FALSE	FALSE	FALSE	FALSE											FALSE					FALSE				FALSE
1	H20		26	D1	D1/2		70	18	210			0	0	0	0		FALSE	FALSE	FALSE	FALSE	FALSE	FALSE	FALSE											FALSE					FALSE				FALSE
1	H20		27				85	10	212		################	0	0	0	0		FALSE	FALSE	FALSE	FALSE	FALSE	FALSE	FALSE											FALSE					FALSE				FALSE
1	H20		28	D1	D1/2		24	26	210			0	0	0	0		FALSE	FALSE	FALSE	FALSE	FALSE	FALSE	FALSE											FALSE					FALSE				FALSE
1	H20		29	B			75	95	210			0	0	0	0		FALSE	FALSE	FALSE	FALSE	FALSE	FALSE	FALSE											FALSE					FALSE				FALSE
1	H20		30	B			62	80	210			0	0	0	0		FALSE	FALSE	FALSE	FALSE	FALSE	FALSE	FALSE											FALSE					FALSE				FALSE
1	H20		31	B			75	93	210			0	0	0	0		FALSE	FALSE	FALSE	FALSE	FALSE	FALSE	FALSE											FALSE					FALSE				FALSE
1	H20		32	D2	D1/2		20	75	211			0	0	0	0		FALSE	FALSE	FALSE	FALSE	FALSE	FALSE	FALSE											FALSE					FALSE				FALSE
1	H20		33	D2	D1/2		78	72	211			0	0	0	0		FALSE	FALSE	FALSE	FALSE	FALSE	FALSE	FALSE											FALSE					FALSE				FALSE
1	H20		34	D2	D1/2		63	72	212			0	0	0	0		FALSE	FALSE	FALSE	FALSE	FALSE	FALSE	FALSE											FALSE					FALSE				FALSE
1	H20		35	D2	D1/2		51	72	212			0	0	0	0		FALSE	FALSE	FALSE	FALSE	FALSE	FALSE	FALSE											FALSE					FALSE				FALSE
1	H20		36	D2	D1/2		56	64	213			0	0	0	0		FALSE	FALSE	FALSE	FALSE	FALSE	FALSE	FALSE											FALSE					FALSE				FALSE
1	H20		37	D2	D1/2		58	55	213			0	0	0	0		FALSE	FALSE	FALSE	FALSE	FALSE	FALSE	FALSE											FALSE					FALSE				FALSE
1	H20		38	D2	D1/2		83	83	213			0	0	0	0		FALSE	FALSE	FALSE	FALSE	FALSE	FALSE	FALSE											FALSE					FALSE				FALSE
1	H20		39	D2	D1/2		95	79	213			0	0	0	0		FALSE	FALSE	FALSE	FALSE	FALSE	FALSE	FALSE											FALSE					FALSE				FALSE
1	H20		40	D2	D1/2		58	62	214			0	0	0	0		FALSE	FALSE	FALSE	FALSE	FALSE	FALSE	FALSE											FALSE					FALSE				FALSE
1	H20		41	D2	D1/2		81	67	214			0	0	0	0		FALSE	FALSE	FALSE	FALSE	FALSE	FALSE	FALSE											FALSE					FALSE				FALSE
1	H20		42	D2	D1/2		21	92	214			0	0	0	0		FALSE	FALSE	FALSE	FALSE	FALSE	FALSE	FALSE											FALSE					FALSE				FALSE
1	H20		43	D3			0	67	214		################	0	0	0	0		FALSE	FALSE	FALSE	FALSE	FALSE	FALSE	FALSE											FALSE					FALSE				FALSE
1	H20		44	D2	D1/2		84	76	215			0	0	0	0		FALSE	FALSE	FALSE	FALSE	FALSE	FALSE	FALSE											FALSE					FALSE				FALSE
1	H20		45	D2	D1/2		60	65	215			0	0	0	0		FALSE	FALSE	FALSE	FALSE	FALSE	FALSE	FALSE											FALSE					FALSE				FALSE
1	H20		46	D2	D1/2		40	67	215			0	0	0	0		FALSE	FALSE	FALSE	FALSE	FALSE	FALSE	FALSE											FALSE					FALSE				FALSE
1	H20		47	D2	D1/2		72	75	215			0	0	0	0		FALSE	FALSE	FALSE	FALSE	FALSE	FALSE	FALSE											FALSE					FALSE				FALSE
1	H20		48	D2	D1/2		48	100	215			0	0	0	0		FALSE	FALSE	FALSE	FALSE	FALSE	FALSE	FALSE											FALSE					FALSE				FALSE
1	H20		49	D2	D1/2		60	78	215			45.6	28.1	20	0	4	FALSE	FALSE	FALSE	FALSE	FALSE	FALSE	FALSE	7	16									FALSE					FALSE				FALSE
1	H20		50	D2	D1/2		78	76	216			0	0	0	0		FALSE	FALSE	FALSE	FALSE	FALSE	FALSE	FALSE											FALSE					FALSE				FALSE
1	H20		51	D2	D1/2		83	100	217			53.2	24.2	15.1	0	1	FALSE	TRUE	FALSE	TRUE	TRUE	FALSE	FALSE	7	16		11	8	1	1	3	4	2	FALSE	1	1	1	3	FALSE	3	1	13	FALSE	5			A18
1	H20		52	D2	D1/2		95	70	218			0	0	0	0		FALSE	FALSE	FALSE	FALSE	FALSE	FALSE	FALSE											FALSE					FALSE				FALSE
1	H20		53	D2	D1/2		54	80	218			0	0	0	0		FALSE	FALSE	FALSE	FALSE	FALSE	FALSE	FALSE											FALSE					FALSE				FALSE
1	H20		54	D3			75	80	220			0	0	0	0		FALSE	FALSE	FALSE	FALSE	FALSE	FALSE	FALSE											FALSE					FALSE				FALSE
1	H20		55	D3			43	85	220			0	0	0	0		FALSE	FALSE	FALSE	FALSE	FALSE	FALSE	FALSE											FALSE					FALSE				FALSE
1	H20		56	D3			10	90	220			0	0	0	0		FALSE	FALSE	FALSE	FALSE	FALSE	FALSE	FALSE											FALSE					FALSE				FALSE
1	H20		57	D3			23	90	220			0	0	0	0		FALSE	FALSE	FALSE	FALSE	FALSE	FALSE	FALSE											FALSE					FALSE				FALSE
1	H20		58	D3			22	71	220			0	0	0	0		FALSE	FALSE	FALSE	FALSE	FALSE	FALSE	FALSE											FALSE					FALSE				FALSE
1	H20		59	D3			40	89	220			0	0	0	0		FALSE	FALSE	FALSE	FALSE	FALSE	FALSE	FALSE											FALSE					FALSE				FALSE
1	H20		60	D3			50	80	220			0	0	0	0		FALSE	FALSE	FALSE	FALSE	FALSE	FALSE	FALSE											FALSE					FALSE				FALSE
1	H20		61	D3			93	80	221			0	0	0	0		FALSE	FALSE	FALSE	FALSE	FALSE	FALSE	FALSE											FALSE					FALSE				FALSE
1	H20		62	D3			15	63	223			0	0	0	0		FALSE	FALSE	FALSE	FALSE	FALSE	FALSE	FALSE											FALSE					FALSE				FALSE
1	H20		63	D3			82	75	223			0	0	0	0		FALSE	FALSE	FALSE	FALSE	FALSE	FALSE	FALSE											FALSE					FALSE				FALSE
1	H20		64	D3			38	92	224			0	0	0	0		FALSE	FALSE	FALSE	FALSE	FALSE	FALSE	FALSE											FALSE					FALSE				FALSE
1	H20		65	D3			40	50	224			0	0	0	0		FALSE	FALSE	FALSE	FALSE	FALSE	FALSE	FALSE											FALSE					FALSE				FALSE
1	H20		66	D3	D3		78	77	224			30.7	22.2	14.4	0	8	TRUE	TRUE	FALSE	TRUE	TRUE	FALSE	FALSE	7	16		11	2	2	9	7	1	1	FALSE	5	1	1	3	FALSE	3	9	13	FALSE	5			A13
1	H20		67	D3			45	70	225			0	0	0	0		FALSE	FALSE	FALSE	FALSE	FALSE	FALSE	FALSE											FALSE					FALSE				FALSE
1	H20		68	D3			23	57	225			0	0	0	0		FALSE	FALSE	FALSE	FALSE	FALSE	FALSE	FALSE											FALSE					FALSE				FALSE
1	H20		69	D3			40	87	225			0	0	0	0		FALSE	FALSE	FALSE	FALSE	FALSE	FALSE	FALSE											FALSE					FALSE				FALSE
1	H20		70	D3			10	70	225		################	0	0	0	0		FALSE	FALSE	FALSE	FALSE	FALSE	FALSE	FALSE											FALSE					FALSE				FALSE
1	H20		71	D3			5	97	225			0	0	0	0		FALSE	FALSE	FALSE	FALSE	FALSE	FALSE	FALSE											FALSE					FALSE				FALSE
1	H20		72	D3			0	70	225		################	0	0	0	0		FALSE	FALSE	FALSE	FALSE	FALSE	FALSE	FALSE											FALSE					FALSE				FALSE
1	H20		73	D3			5	95	227			0	0	0	0		FALSE	FALSE	FALSE	FALSE	FALSE	FALSE	FALSE											FALSE					FALSE				FALSE
1	H20		74	D3			30	25	228			0	0	0	0		FALSE	FALSE	FALSE	FALSE	FALSE	FALSE	FALSE											FALSE					FALSE				FALSE
1	H20		75	D3			28	57	228			0	0	0	0		FALSE	FALSE	FALSE	FALSE	FALSE	FALSE	FALSE											FALSE					FALSE				FALSE
1	H20		76	D3			28	73	228			0	0	0	0		FALSE	FALSE	FALSE	FALSE	FALSE	FALSE	FALSE											FALSE					FALSE				FALSE
1	H20		77	D3			77	92	228			0	0	0	0		FALSE	FALSE	FALSE	FALSE	FALSE	FALSE	FALSE											FALSE					FALSE				FALSE
1	H20		78	D3	D3		30	92	230			30.1	31.1	27.7	0	4	FALSE	FALSE	FALSE	FALSE	FALSE	FALSE	FALSE	7	16		11	3	1					FALSE					FALSE				FALSE
1	H20		79	D3	D3		60	50	230			42.5	32.7	25.9	0	8	FALSE	TRUE	FALSE	TRUE	TRUE	FALSE	FALSE	7	16		11	8	4	9	7	1	1	FALSE	5	6	1	3	FALSE	3	13	13	FALSE	1			A13
1	H20		80	D3			83	98	230			0	0	0	0		FALSE	FALSE	FALSE	FALSE	FALSE	FALSE	FALSE											FALSE					FALSE				FALSE
1	H20		81	D3			50	20	230		################	0	0	0	0		FALSE	FALSE	FALSE	FALSE	FALSE	FALSE	FALSE											FALSE					FALSE				FALSE
1	H20		82	D3			91	87	230			0	0	0	0		FALSE	FALSE	FALSE	FALSE	FALSE	FALSE	FALSE											FALSE					FALSE				FALSE
1	H20		83	D/E			18	55	232			0	0	0	0		FALSE	FALSE	FALSE	FALSE	FALSE	FALSE	FALSE											FALSE					FALSE				FALSE
1	H20		84	D3			71	82	233			0	0	0	0		FALSE	FALSE	FALSE	FALSE	FALSE	FALSE	FALSE											FALSE					FALSE				FALSE
1	H20		85	D3			60	83	233			0	0	0	0		FALSE	FALSE	FALSE	FALSE	FALSE	FALSE	FALSE											FALSE					FALSE				FALSE
1	H20		86	D3			62	82	236			0	0	0	0		FALSE	FALSE	FALSE	FALSE	FALSE	FALSE	FALSE											FALSE					FALSE				FALSE
1	H20		87	D3			62	65	240			0	0	0	0		FALSE	FALSE	FALSE	FALSE	FALSE	FALSE	FALSE											FALSE					FALSE				FALSE
1	H20		88	D3			62	60	240			0	0	0	0		FALSE	FALSE	FALSE	FALSE	FALSE	FALSE	FALSE											FALSE					FALSE				FALSE
1	H20		89	D4			100	95	245			0	0	0	0		FALSE	FALSE	FALSE	FALSE	FALSE	FALSE	FALSE											FALSE					FALSE				FALSE
1	H20		90	D3			40	50	224			0	0	0	0		FALSE	FALSE	FALSE	FALSE	FALSE	FALSE	FALSE											FALSE					FALSE				FALSE
1	H20		91	E			13	87	270			0	0	0	0		FALSE	FALSE	FALSE	FALSE	FALSE	FALSE	FALSE											FALSE					FALSE				FALSE
1	H20		92	E			10	60	270			0	0	0	0		FALSE	FALSE	FALSE	FALSE	FALSE	FALSE	FALSE											FALSE					FALSE				FALSE
1	H20		93	D2	D1/2		10	80	218			0	0	0	0		FALSE	FALSE	FALSE	FALSE	FALSE	FALSE	FALSE											FALSE					FALSE				FALSE
1	H20		94	E			15	70	250			0	0	0	0		FALSE	FALSE	FALSE	FALSE	FALSE	FALSE	FALSE											FALSE					FALSE				FALSE
1	H20		95	E			42	97	268			0	0	0	0		FALSE	FALSE	FALSE	FALSE	FALSE	FALSE	FALSE											FALSE					FALSE				FALSE
1	H20		96	E			41	62	258			0	0	0	0		FALSE	FALSE	FALSE	FALSE	FALSE	FALSE	FALSE											FALSE					FALSE				FALSE
1	H20		97	E			93	60	257			0	0	0	0		FALSE	FALSE	FALSE	FALSE	FALSE	FALSE	FALSE											FALSE					FALSE				FALSE
1	H20		98	E			75	75	260			0	0	0	0		FALSE	FALSE	FALSE	FALSE	FALSE	FALSE	FALSE											FALSE					FALSE				FALSE
1	H20		99	E			90	60	258			0	0	0	0		FALSE	FALSE	FALSE	FALSE	FALSE	FALSE	FALSE											FALSE					FALSE				FALSE
1	H20		100	E			9	100	248			0	0	0	0		FALSE	FALSE	FALSE	FALSE	FALSE	FALSE	FALSE											FALSE					FALSE				FALSE
1	H20		101	E			20	75	241			0	0	0	0		FALSE	FALSE	FALSE	FALSE	FALSE	FALSE	FALSE											FALSE					FALSE				FALSE
1	H20		102	E			19	55	240			0	0	0	0		FALSE	FALSE	FALSE	FALSE	FALSE	FALSE	FALSE											FALSE					FALSE				FALSE
1	H20		103	E			25	95	240			0	0	0	0		FALSE	FALSE	FALSE	FALSE	FALSE	FALSE	FALSE											FALSE					FALSE				FALSE
1	H20		104	E			24	100	240			0	0	0	0		FALSE	FALSE	FALSE	FALSE	FALSE	FALSE	FALSE											FALSE					FALSE				FALSE
1	H20		105	E			18	12	238			0	0	0	0		FALSE	FALSE	FALSE	FALSE	FALSE	FALSE	FALSE											FALSE					FALSE				FALSE
1	H20		106	E			15	27	238			0	0	0	0		FALSE	FALSE	FALSE	FALSE	FALSE	FALSE	FALSE											FALSE					FALSE				FALSE
1	H20		107	E			18	25	237			0	0	0	0		FALSE	FALSE	FALSE	FALSE	FALSE	FALSE	FALSE											FALSE					FALSE				FALSE
1	H20		108	D3			20	30	235			0	0	0	0		FALSE	FALSE	FALSE	FALSE	FALSE	FALSE	FALSE											FALSE					FALSE				FALSE
1	H20		109	E			28	100	234			0	0	0	0		FALSE	FALSE	FALSE	FALSE	FALSE	FALSE	FALSE											FALSE					FALSE				FALSE
1	H20		110	E			80	100	270			0	0	0	0		FALSE	FALSE	FALSE	FALSE	FALSE	FALSE	FALSE											FALSE					FALSE				FALSE
1	H20		111	E			89	76	270			0	0	0	0		FALSE	FALSE	FALSE	FALSE	FALSE	FALSE	FALSE											FALSE					FALSE				FALSE
1	H20		112	E			78	75	270			0	0	0	0		FALSE	FALSE	FALSE	FALSE	FALSE	FALSE	FALSE											FALSE					FALSE				FALSE
1	H20		113	D4			97	70	270			0	0	0	0		FALSE	FALSE	FALSE	FALSE	FALSE	FALSE	FALSE											FALSE					FALSE				FALSE
1	H20		114	E			100	80	268			0	0	0	0		FALSE	FALSE	FALSE	FALSE	FALSE	FALSE	FALSE											FALSE					FALSE				FALSE
1	H20		115	E			70	50	270			0	0	0	0		FALSE	FALSE	FALSE	FALSE	FALSE	FALSE	FALSE											FALSE					FALSE				FALSE
1	H20		116	E			78	80	265			0	0	0	0		FALSE	FALSE	FALSE	FALSE	FALSE	FALSE	FALSE											FALSE					FALSE				FALSE
1	H20		117	E			75	75	266			0	0	0	0		FALSE	FALSE	FALSE	FALSE	FALSE	FALSE	FALSE											FALSE					FALSE				FALSE
1	H20		118	E			65	55	262			0	0	0	0		FALSE	FALSE	FALSE	FALSE	FALSE	FALSE	FALSE											FALSE					FALSE				FALSE
1	H20		119	E			80	55	260			0	0	0	0		FALSE	FALSE	FALSE	FALSE	FALSE	FALSE	FALSE											FALSE					FALSE				FALSE
1	H20		120	E			80	55	260			0	0	0	0		FALSE	FALSE	FALSE	FALSE	FALSE	FALSE	FALSE											FALSE					FALSE				FALSE
1	H20		121	D2	D1/2		50	45	215			64	37.1	22.6	0	3	FALSE	TRUE	FALSE	FALSE	TRUE	FALSE	FALSE	7	16		11	8	1	1	2	4	2	FALSE	1	1	2	2	FALSE	3	5	2	FALSE	5			A07
1	H20		122	D2	D1/2		24	37	217			0	0	0	0		FALSE	FALSE	FALSE	FALSE	FALSE	FALSE	FALSE											FALSE					FALSE				FALSE
1	H20		123	D2	D1/2		18	36	218			34.7	26.1	19.4	0	4	FALSE	FALSE	FALSE	FALSE	FALSE	FALSE	FALSE	7	16									FALSE					FALSE				FALSE
1	H20		124	D2	D1/2		43	25	219			0	0	0	0		FALSE	FALSE	FALSE	FALSE	FALSE	FALSE	FALSE											FALSE					FALSE				FALSE
1	H20		125	D2	D1/2		37	0	222			0	0	0	0		FALSE	FALSE	FALSE	FALSE	FALSE	FALSE	FALSE											FALSE					FALSE				FALSE
1	H20		126	D2	D1/2		23	0	222			0	0	0	0		FALSE	FALSE	FALSE	FALSE	FALSE	FALSE	FALSE											FALSE					FALSE				FALSE
1	H20		127	D2	D1/2		37	19	222			0	0	0	0		FALSE	FALSE	FALSE	FALSE	FALSE	FALSE	FALSE											FALSE					FALSE				FALSE
1	H20		128	D2	D1/2		3	40	222			0	0	0	0		FALSE	FALSE	FALSE	FALSE	FALSE	FALSE	FALSE											FALSE					FALSE				FALSE
1	H20		129	D2	D1/2		11	17	222			0	0	0	0		FALSE	FALSE	FALSE	FALSE	FALSE	FALSE	FALSE											FALSE					FALSE				FALSE
1	H20		130	D2	D1/2		0	4	223			0	0	0	0		FALSE	FALSE	FALSE	FALSE	FALSE	FALSE	FALSE											FALSE					FALSE				FALSE
1	H20		131	D2	D1/2		14	21	223			0	0	0	0		FALSE	FALSE	FALSE	FALSE	FALSE	FALSE	FALSE											FALSE					FALSE				FALSE
1	H20		132	D2	D1/2		12	41	223			0	0	0	0		FALSE	FALSE	FALSE	FALSE	FALSE	FALSE	FALSE											FALSE					FALSE				FALSE
1	H20		133	D2	D1/2		8	10	223			0	0	0	0		FALSE	FALSE	FALSE	FALSE	FALSE	FALSE	FALSE											FALSE					FALSE				FALSE
1	H20		134	D3			13	100	224			0	0	0	0		FALSE	FALSE	FALSE	FALSE	FALSE	FALSE	FALSE											FALSE					FALSE				FALSE
1	H20		135	D3			43	45	224			0	0	0	0		FALSE	FALSE	FALSE	FALSE	FALSE	FALSE	FALSE											FALSE					FALSE				FALSE
1	H20		136	D2	D1/2		42	12	224			0	0	0	0		FALSE	FALSE	FALSE	FALSE	FALSE	FALSE	FALSE											FALSE					FALSE				FALSE
1	H20		137	D3			10	43	226			0	0	0	0		FALSE	FALSE	FALSE	FALSE	FALSE	FALSE	FALSE											FALSE					FALSE				FALSE
1	H20		138	D3			2	48	226			0	0	0	0		FALSE	FALSE	FALSE	FALSE	FALSE	FALSE	FALSE											FALSE					FALSE				FALSE
1	H20		139	D3			28	40	226			0	0	0	0		FALSE	FALSE	FALSE	FALSE	FALSE	FALSE	FALSE											FALSE					FALSE				FALSE
1	H20		140	D3			48	22	230			0	0	0	0		FALSE	FALSE	FALSE	FALSE	FALSE	FALSE	FALSE											FALSE					FALSE				FALSE
1	H20		141	D3			0	25	230			0	0	0	0		FALSE	FALSE	FALSE	FALSE	FALSE	FALSE	FALSE											FALSE					FALSE				FALSE
1	H20		142	D3			10	20	230			0	0	0	0		FALSE	FALSE	FALSE	FALSE	FALSE	FALSE	FALSE											FALSE					FALSE				FALSE
1	H20		143	D3			0	43	233			0	0	0	0		FALSE	FALSE	FALSE	FALSE	FALSE	FALSE	FALSE											FALSE					FALSE				FALSE
1	H20		144	D4	D4		40	37	237			46.5	28.9	9	0	3	FALSE	TRUE	FALSE	TRUE	TRUE	FALSE	FALSE	7	16		11	2	3	1	1	2	2	TRUE	1	2	4	3	FALSE	3	14	13	FALSE	4			B02
1	H20		145	D4			28	15	238			0	0	0	0		FALSE	FALSE	FALSE	FALSE	FALSE	FALSE	FALSE											FALSE					FALSE				FALSE
1	H20		146	D4			50	30	240			0	0	0	0		FALSE	FALSE	FALSE	FALSE	FALSE	FALSE	FALSE											FALSE					FALSE				FALSE
1	H20		147	D4			45	27	240			0	0	0	0		FALSE	FALSE	FALSE	FALSE	FALSE	FALSE	FALSE											FALSE					FALSE				FALSE
1	H20		148	D/E			42	32	242			0	0	0	0		FALSE	FALSE	FALSE	FALSE	FALSE	FALSE	FALSE											FALSE					FALSE				FALSE
1	H20		149	D4			0	2	243			0	0	0	0		FALSE	FALSE	FALSE	FALSE	FALSE	FALSE	FALSE											FALSE					FALSE				FALSE
1	H20		150	E			28	0	247			0	0	0	0		FALSE	FALSE	FALSE	FALSE	FALSE	FALSE	FALSE											FALSE					FALSE				FALSE
1	H20		151	E			45	48	250			0	0	0	0		FALSE	FALSE	FALSE	FALSE	FALSE	FALSE	FALSE											FALSE					FALSE				FALSE
1	H20		152	E			48	48	253			0	0	0	0		FALSE	FALSE	FALSE	FALSE	FALSE	FALSE	FALSE											FALSE					FALSE				FALSE
1	H20		153	E			49	50	255			0	0	0	0		FALSE	FALSE	FALSE	FALSE	FALSE	FALSE	FALSE											FALSE					FALSE				FALSE
1	H20		154	E			43	40	256			0	0	0	0		FALSE	FALSE	FALSE	FALSE	FALSE	FALSE	FALSE											FALSE					FALSE				FALSE
1	H20		155	E			48	42	256			0	0	0	0		FALSE	FALSE	FALSE	FALSE	FALSE	FALSE	FALSE											FALSE					FALSE				FALSE
1	H20		156	D1	D1/2		100	25	212			0	0	0	0		FALSE	FALSE	FALSE	FALSE	FALSE	FALSE	FALSE											FALSE					FALSE				FALSE
1	H20		157	D1	D1/2		85	20	214			0	0	0	0		FALSE	FALSE	FALSE	FALSE	FALSE	FALSE	FALSE											FALSE					FALSE				FALSE
1	H20		158	D1	D1/2		71	46	214			0	0	0	0		FALSE	FALSE	FALSE	FALSE	FALSE	FALSE	FALSE											FALSE					FALSE				FALSE
1	H20		159	D2	D1/2		89	41	215			0	0	0	0		FALSE	FALSE	FALSE	FALSE	FALSE	FALSE	FALSE											FALSE					FALSE				FALSE
1	H20		160	D1	D1/2		60	42	214			0	0	0	0		FALSE	FALSE	FALSE	FALSE	FALSE	FALSE	FALSE											FALSE					FALSE				FALSE
1	H20		161	D2	D1/2		93	12	220			0	0	0	0		FALSE	FALSE	FALSE	FALSE	FALSE	FALSE	FALSE											FALSE					FALSE				FALSE
1	H20		162	D2	D1/2		84	18	220			0	0	0	0		FALSE	FALSE	FALSE	FALSE	FALSE	FALSE	FALSE											FALSE					FALSE				FALSE
1	H20		163	D2	D1/2		89	41	221			0	0	0	0		FALSE	FALSE	FALSE	FALSE	FALSE	FALSE	FALSE											FALSE					FALSE				FALSE
1	H20		164	D2	D1/2		98	0	222			0	0	0	0		FALSE	FALSE	FALSE	FALSE	FALSE	FALSE	FALSE											FALSE					FALSE				FALSE
1	H20		165	D2	D1/2		79	37	222			0	0	0	0		FALSE	FALSE	FALSE	FALSE	FALSE	FALSE	FALSE											FALSE					FALSE				FALSE
1	H20		166	D2	D1/2		100	50	222			0	0	0	0		FALSE	FALSE	FALSE	FALSE	FALSE	FALSE	FALSE											FALSE					FALSE				FALSE
1	H20		167	D3			55	80	222			0	0	0	0		FALSE	FALSE	FALSE	FALSE	FALSE	FALSE	FALSE											FALSE					FALSE				FALSE
1	H20		168	D2	D1/2		95	4	223			0	0	0	0		FALSE	FALSE	FALSE	FALSE	FALSE	FALSE	FALSE											FALSE					FALSE				FALSE
1	H20		169	D2	D1/2		57	41	223			46.9	25.6	7.9	0	1	TRUE	TRUE	FALSE	TRUE	TRUE	FALSE	FALSE	7	16		11	2	5	9	7	1	1	FALSE	5	2	2	3	FALSE	3	1	13	FALSE	1			A18
1	H20		170	D2	D1/2		45	2	224			0	0	0	0		FALSE	FALSE	FALSE	FALSE	FALSE	FALSE	FALSE											FALSE					FALSE				FALSE
1	H20		171	D2	D1/2		68	28	226			0	0	0	0		FALSE	FALSE	FALSE	FALSE	FALSE	FALSE	FALSE											FALSE					FALSE				FALSE
1	H20		172	D2	D1/2		64	12	226			0	0	0	0		FALSE	FALSE	FALSE	FALSE	FALSE	FALSE	FALSE											FALSE					FALSE				FALSE
1	H20		173	D2	D1/2		82	11	228			0	0	0	0		FALSE	FALSE	FALSE	FALSE	FALSE	FALSE	FALSE											FALSE					FALSE				FALSE
1	H20		174	D2	D1/2		82	22	229			0	0	0	0		FALSE	FALSE	FALSE	FALSE	FALSE	FALSE	FALSE											FALSE					FALSE				FALSE
1	H20		175	D3			51	37	230			0	0	0	0		FALSE	FALSE	FALSE	FALSE	FALSE	FALSE	FALSE											FALSE					FALSE				FALSE
1	H20		176	D3			51	10	230			0	0	0	0		FALSE	FALSE	FALSE	FALSE	FALSE	FALSE	FALSE											FALSE					FALSE				FALSE
1	H20		177	D3			83	23	235			0	0	0	0		FALSE	FALSE	FALSE	FALSE	FALSE	FALSE	FALSE											FALSE					FALSE				FALSE
1	H20		178	D3	D3		75	25	235			40.9	17.3	15.5	0	1	TRUE	TRUE	FALSE	TRUE	TRUE	FALSE	FALSE	7	16		11	1	6	9	7	1	1	FALSE	5	1	1	3	FALSE	3	1	13	FALSE	5			A13
1	H20		179	D3			68	27	240			0	0	0	0		FALSE	FALSE	FALSE	FALSE	FALSE	FALSE	FALSE											FALSE					FALSE				FALSE
1	H20		180	D3			100	17	240			0	0	0	0		FALSE	FALSE	FALSE	FALSE	FALSE	FALSE	FALSE											FALSE					FALSE				FALSE
1	H20		181	D4			87	29	243			0	0	0	0		FALSE	FALSE	FALSE	FALSE	FALSE	FALSE	FALSE											FALSE					FALSE				FALSE
1	H20		182	E			80	50	248			0	0	0	0		FALSE	FALSE	FALSE	FALSE	FALSE	FALSE	FALSE											FALSE					FALSE				FALSE
1	H20		183	D4			96	20	249			0	0	0	0		FALSE	FALSE	FALSE	FALSE	FALSE	FALSE	FALSE											FALSE					FALSE				FALSE
1	H20		184	D/E			68	23	250			0	0	0	0		FALSE	FALSE	FALSE	FALSE	FALSE	FALSE	FALSE											FALSE					FALSE				FALSE
1	H20		185	D4			90	15	252			0	0	0	0		FALSE	FALSE	FALSE	FALSE	FALSE	FALSE	FALSE											FALSE					FALSE				FALSE
1	H20		186	E			53	78	253			0	0	0	0		FALSE	FALSE	FALSE	FALSE	FALSE	FALSE	FALSE											FALSE					FALSE				FALSE
1	H20		187	E			97	49	255			0	0	0	0		FALSE	FALSE	FALSE	FALSE	FALSE	FALSE	FALSE											FALSE					FALSE				FALSE
1	H20		188	E			100	47	260			0	0	0	0		FALSE	FALSE	FALSE	FALSE	FALSE	FALSE	FALSE											FALSE					FALSE				FALSE
1	H20		189	E			100	47	260			0	0	0	0		FALSE	FALSE	FALSE	FALSE	FALSE	FALSE	FALSE											FALSE					FALSE				FALSE
1	H20		190	D2	D1/2		42	23	221			0	0	0	0		FALSE	FALSE	FALSE	FALSE	FALSE	FALSE	FALSE											FALSE					FALSE				FALSE
1	H20		191	E			71	68	275			0	0	0	0		FALSE	FALSE	FALSE	FALSE	FALSE	FALSE	FALSE											FALSE					FALSE				FALSE
1	H20		192	E			60	70	275			0	0	0	0		FALSE	FALSE	FALSE	FALSE	FALSE	FALSE	FALSE											FALSE					FALSE				FALSE
1	H20		193	E			77	72	276			0	0	0	0		FALSE	FALSE	FALSE	FALSE	FALSE	FALSE	FALSE											FALSE					FALSE				FALSE
1	H20		194	E			97	78	278			0	0	0	0		FALSE	FALSE	FALSE	FALSE	FALSE	FALSE	FALSE											FALSE					FALSE				FALSE
1	H20		1001	D2	D1/2		0	0	0	0		18.5	9.9	3.3	0	2	TRUE	TRUE	FALSE	FALSE	FALSE	FALSE	FALSE	8	15		3	1	3	5	1	3	2	TRUE	4	6	2	4	FALSE	3	1	13	FALSE	1	8	1	J04
1	H20	c/d	1002	D1/2	D1/2	212-218	0	0	0	0		24.6	7.9	3.1	0	2	TRUE	FALSE	FALSE	FALSE	FALSE	FALSE	FALSE	5	10		13	2	2	9	7	1	1	FALSE	5	6	3	4	FALSE	3	1	13	FALSE	2
1	H20	d	1003	D1/2	D1/2	215-220	0	0	0	0		24.7	9.5	2.1	0	2	FALSE	TRUE	FALSE	TRUE	FALSE	FALSE	FALSE	8	15		4	1	1	1	2	3	2	TRUE	1	5	4	2	FALSE	3	1	13	FALSE	4	2	3	J15
1	H20	d	1004	D3	D3	235-240	0	0	0	0		22.1	6.8	2	0	2	TRUE	TRUE	FALSE	TRUE	FALSE	FALSE	FALSE	8	15		3	1	5	1	2	3	2	TRUE	1	4	4	1	FALSE	3	1	13	FALSE	1	8	1	X1
1	H20	c	1005	D3/4	D4	233-240	0	0	0	0		14.5	6.2	1.4	0	2	TRUE	TRUE	FALSE	TRUE	FALSE	FALSE	FALSE	8	15		3	1	5	5	2	4	2	TRUE	1	2	1	1	FALSE	3	1	13	FALSE	1	3	2	J01	X14
1	H20	b	1006	D2	D1/2	210-215	0	0	0	0		25.1	12.7	5.1	0	1	FALSE	FALSE	FALSE	TRUE	FALSE	FALSE	FALSE	5	10		4	1	1	7	2	4	2	FALSE	3	1	3	3	TRUE	2	1	13	FALSE	2
1	H20	b	1007	D2	D1/2	210-215	0	0	0	0		18	7	2.2	0	2	TRUE	FALSE	FALSE	FALSE	FALSE	FALSE	FALSE	5	10		12	1	5	4	2	4	2	TRUE	1	2	4	3	FALSE	3	3	13	FALSE	1
1	H20	b	1008	D2	D1/2	210-215	0	0	0	0		16.8	8.1	1.7	0	2	FALSE	FALSE	FALSE	TRUE	FALSE	FALSE	FALSE	5	10		4	1	1	1	1	4	2	FALSE	1	1	3	2	FALSE	3	1	13	FALSE	2
1	H20	b	1009	D2	D1/2	210-215	0	0	0	0		17.5	8.6	1.4	0	2	FALSE	FALSE	FALSE	FALSE	FALSE	FALSE	FALSE	5	10		12	1	1	7	6	3	3	FALSE	4	1	4	1	FALSE	3	1	13	FALSE	2
1	H20		1010	D2	D1/2	210-215	0	0	0	0		18.3	6.3	2.2	0	2	FALSE	FALSE	FALSE	FALSE	FALSE	FALSE	FALSE	5	10		12	2	1	7	6	3	3	FALSE	1	2	3	2	FALSE	3	1	13	FALSE	2
1	H20		1011	D2	D1/2	210-215	0	0	0	0		20.7	8.1	2.9	0	2	TRUE	FALSE	FALSE	TRUE	FALSE	FALSE	FALSE	5	10		12	6	6	9	7	1	1	FALSE	5	2	3	1	FALSE	3	1	13	FALSE	5
1	H20		1012	D2	D1/2	210-215	0	0	0	0		24.7	10.4	2	0	2	FALSE	FALSE	FALSE	FALSE	FALSE	FALSE	FALSE	5	10		12	2	1	7	6	3	3	TRUE	1	1	3	2	FALSE	3	1	13	FALSE	2
1	H20		1013	D2	D1/2	210-215	0	0	0	0		14.4	6.6	1.7	0	2	FALSE	FALSE	FALSE	TRUE	FALSE	FALSE	FALSE	5	10		3	1	1	4	2	4	2	TRUE	1	2	3	1	TRUE	2	1	13	FALSE	2
1	H20	c/d	1014	D2	D1/2	212-218	0	0	0	0		16.2	8.3	1.8	0	2	FALSE	FALSE	FALSE	FALSE	FALSE	FALSE	FALSE	5	10		3	1	1	7	2	3	3	TRUE	1	2	4	3	FALSE	3	1	13	FALSE	2
1	H20	c/d	1015	D2	D1/2	212-218	0	0	0	0		16.3	8.2	1.9	0	2	TRUE	FALSE	FALSE	FALSE	FALSE	FALSE	FALSE	5	10		3	1	6	9	7	1	1	FALSE	5	6	3	1	FALSE	3	1	13	FALSE	2
1	H20	c/d	1016	D2	D1/2	212-218	0	0	0	0		16.3	6.9	3.8	0	2	FALSE	FALSE	TRUE	TRUE	FALSE	FALSE	FALSE	4	11		9	1	1	5	2	4	2	FALSE	3	1	6	3	TRUE	1	9	1	FALSE	3
1	H20	c	1017	D2	D1/2	218-223	0	0	0	0		18.8	8.8	3.5	0	2	FALSE	FALSE	FALSE	FALSE	FALSE	FALSE	FALSE	5	10		12	2	1	4	2	3	3	TRUE	1	5	2	3	FALSE	3	1	13	FALSE	4
1	H20	c	1018	D2	D1/2	218-223	0	0	0	0		15.7	6.6	1.8	0	2	FALSE	FALSE	FALSE	FALSE	FALSE	FALSE	FALSE	5	10		3	1	1	4	2	3	3	TRUE	1	2	3	3	FALSE	3	1	13	FALSE	2
1	H20	c	1019	D2	D1/2	218-223	0	0	0	0		20.9	4.2	1.8	0	2	FALSE	FALSE	FALSE	TRUE	FALSE	FALSE	FALSE	3	10		12	2	1	5	6	4	3	TRUE	1	2	3	1	FALSE	3	1	13	FALSE	2
1	H20	c	1020	D2	D1/2	225-230	0	0	0	0		15.3	9.6	1.8	0	2	TRUE	FALSE	FALSE	FALSE	FALSE	FALSE	FALSE	5	10		3	1	4	9	7	1	1	FALSE	5	1	3	3	FALSE	3	1	13	FALSE	1
1	H20	c	1021	D2	D1/2	225-230	0	0	0	0		30.1	9	5.5	0	2	FALSE	FALSE	TRUE	TRUE	FALSE	FALSE	FALSE	2	18		7	1	1	1	2	4	1	FALSE	3	1	2	3	TRUE	1	12	13	FALSE	2
1	H20	d	1022	D1/2	D1/2	210-215	0	0	0	0		29.6	10.6	2.5	0	2	FALSE	FALSE	FALSE	FALSE	FALSE	FALSE	FALSE	5	10		12	1	1	7	6	4	3	FALSE	1	1	4	2	FALSE	3	1	13	FALSE	2
1	H20	d	1023	D1/2	D1/2	210-215	0	0	0	0		15.9	6.2	2.6	0	2	TRUE	FALSE	FALSE	FALSE	FALSE	FALSE	FALSE	5	10		12	4	5	1	7	3	3	FALSE	3	1	3	2	FALSE	3	3	13	FALSE	1
1	H20	d	1024	D1/2	D1/2	210-215	0	0	0	0		14.5	7.9	1.3	0	2	TRUE	FALSE	FALSE	FALSE	FALSE	FALSE	FALSE	5	10		12	1	6	9	7	1	1	FALSE	5	6	3	3	FALSE	3	1	13	FALSE	2
1	H20	d	1025	D1/2	D1/2	210-215	0	0	0	0		13.2	14.3	4.9	0	1	TRUE	FALSE	TRUE	FALSE	FALSE	FALSE	FALSE	6	11		10	1	3	2	1	3	2	FALSE	3	6	2	1	FALSE	3	4	14	TRUE	1
1	H20	b/d	1026	D3	D3	234-238	0	0	0	0		30.3	8.6	2.8	0	1	TRUE	FALSE	FALSE	FALSE	FALSE	FALSE	FALSE	5	9		12	1	4	9	7	1	1	FALSE	5	1	3	3	FALSE	3	1	13	FALSE	1
1	H20	b/d	1027	D3	D3	234-238	0	0	0	0		16.2	8.1	2.1	0	2	TRUE	FALSE	FALSE	TRUE	FALSE	FALSE	FALSE	5	10		12	1	5	5	2	4	3	TRUE	1	2	6	3	TRUE	2	1	14	FALSE	1
1	H20	b/d	1028	D3	D3	234-238	0	0	0	0		17.1	8.4	2	0	2	TRUE	FALSE	FALSE	TRUE	FALSE	FALSE	FALSE	5	9		3	4	5	5	2	4	2	TRUE	1	3	4	3	FALSE	3	1	13	FALSE	1
1	H20	b	1029	D3	D3	225-230	0	0	0	0		22.4	11	5.3	0	2	FALSE	FALSE	FALSE	FALSE	FALSE	FALSE	FALSE	6	10		12	2	1	5	2	4	2	TRUE	1	2	2	1	FALSE	3	1	13	FALSE	2
1	H20	b	1030	D3	D3	225-230	0	0	0	0		15.3	9.1	2.1	0	2	FALSE	FALSE	FALSE	FALSE	FALSE	FALSE	FALSE	3	10		12	3	1	5	2	4	2	TRUE	1	2	4	2	FALSE	3	1	13	FALSE	2
1	H20	b	1031	D3	D3	225-230	0	0	0	0		16.1	9.7	3.6	0	2	FALSE	FALSE	TRUE	FALSE	FALSE	FALSE	FALSE	6	12		12	3	1	3	2	4	2	FALSE	3	1	2	3	FALSE	3	1	13	TRUE	5
1	H20	b	1032	D2/3	D3	215-220	0	0	0	0		19.8	10.5	2.3	0	2	FALSE	FALSE	FALSE	TRUE	FALSE	FALSE	FALSE	6	10		5	1	1	5	2	4	2	TRUE	1	2	4	1	FALSE	3	7	13	FALSE	2
1	H20	b	1033	D2/3	D3	215-220	0	0	0	0		11.3	6.1	1.2	0	2	TRUE	FALSE	FALSE	TRUE	FALSE	FALSE	FALSE	5	9		3	1	2	9	7	1	1	FALSE	5	6	4	3	FALSE	3	1	13	FALSE	2
1	H20	b	1034	D3	D3	225-230	0	0	0	0		33.7	18.7	6	0	3	FALSE	FALSE	TRUE	FALSE	FALSE	FALSE	FALSE	6	8		12	2	1	1	1	2	2	FALSE	1	2	5	1	FALSE	3	7	13	FALSE	4
1	H20	b/d	1035	D4	D4	238-250	0	0	0	0		18.3	11.1	3.3	0	2	TRUE	FALSE	FALSE	FALSE	FALSE	FALSE	FALSE	5	10		12	1	3	1	2	4	2	TRUE	1	6	4	2	FALSE	3	1	13	FALSE	1
1	H20	b/d	1036	D4	D4	238-250	0	0	0	0		17.1	7.4	1.2	0	2	FALSE	FALSE	FALSE	FALSE	FALSE	FALSE	FALSE	5	10		4	1	1	5	2	4	2	TRUE	1	2	4	1	FALSE	3	7	13	FALSE	2
1	H20	b/d	1037	D4	D4	238-250	0	0	0	0		14.8	5.1	1.4	0	2	FALSE	FALSE	FALSE	TRUE	FALSE	FALSE	FALSE	5	9		3	3	1	5	2	4	2	TRUE	1	2	3	1	FALSE	3	7	13	FALSE	2
1	H20	b	1038	D3	D3	220-225	0	0	0	0		28.7	8.7	1.6	0	2	FALSE	FALSE	FALSE	TRUE	FALSE	FALSE	FALSE	5	10		3	6	1	5	2	4	2	TRUE	1	2	4	2	FALSE	3	1	13	FALSE	2
1	H20	b	1039	D3	D3	220-225	0	0	0	0		16.2	6.1	1.4	0	2	TRUE	FALSE	FALSE	TRUE	FALSE	FALSE	FALSE	5	9		3	1	5	4	6	3	3	FALSE	1	1	4	3	FALSE	3	1	13	FALSE	1
1	H20	b	1040	D3	D3	220-225	0	0	0	0		14.6	5.2	1.3	0	2	FALSE	FALSE	FALSE	TRUE	FALSE	FALSE	FALSE	5	9		3	1	1	5	2	4	2	TRUE	1	1	3	1	FALSE	3	7	13	FALSE	2
1	H20	b	1041	D3	D3	220-225	0	0	0	0		16.4	8	1.5	0	2	FALSE	FALSE	FALSE	TRUE	FALSE	FALSE	FALSE	5	9		3	1	1	4	2	4	2	TRUE	1	1	4	3	FALSE	3	1	13	FALSE	2
1	H20	b	1042	D3	D3	220-225	0	0	0	0		18.2	8.6	3.6	0	2	TRUE	FALSE	FALSE	TRUE	FALSE	FALSE	FALSE	5	10		5	1	2	9	7	1	1	FALSE	5	5	4	1	FALSE	3	7	13	FALSE	4
1	H20	d	1043	D3	D3	235-240	0	0	0	0		35.8	10.5	3.3	0	1	TRUE	FALSE	FALSE	TRUE	FALSE	FALSE	FALSE	5	9		3	2	6	9	7	1	1	FALSE	5	2	4	1	FALSE	3	7	13	FALSE	2
1	H20	d	1044	D3	D3	235-240	0	0	0	0		13.6	7.7	2.9	0	2	TRUE	FALSE	FALSE	FALSE	FALSE	FALSE	FALSE	5	10		12	2	3	5	2	4	2	FALSE	1	6	3	1	FALSE	3	1	14	FALSE	1
1	H20	d	1045	D3	D3	235-240	0	0	0	0		36.3	13.2	3.2	0	1	TRUE	FALSE	FALSE	FALSE	FALSE	FALSE	FALSE	5	9		12	1	6	9	7	1	1	FALSE	5	1	4	3	FALSE	3	1	13	FALSE	2
1	H20	c	1046	D4	D4	240-245	0	0	0	0		29.6	11.3	3	0	2	FALSE	FALSE	FALSE	TRUE	FALSE	FALSE	FALSE	5	10		4	1	1	4	2	4	2	TRUE	1	5	4	1	FALSE	3	7	13	FALSE	4
1	H20	c	1047	D4	D4	240-245	0	0	0	0		16.6	4.9	2	0	2	FALSE	FALSE	FALSE	TRUE	FALSE	FALSE	FALSE	5	9		3	1	1	5	2	3	2	TRUE	1	2	3	2	FALSE	3	4	13	FALSE	2
1	H20	c	1048	D4	D4	240-245	0	0	0	0		16.7	5.7	1	0	2	TRUE	FALSE	FALSE	TRUE	FALSE	FALSE	FALSE	5	9		3	1	2	9	7	1	1	FALSE	5	2	3	1	FALSE	3	7	13	FALSE	2
1	H20	c	1049	D3	D3	233-240	0	0	0	0		28.2	12.5	4.3	0	1	TRUE	FALSE	FALSE	FALSE	FALSE	FALSE	FALSE	5	10		12	2	2	9	7	1	1	FALSE	5	1	3	1	FALSE	3	2	13	FALSE	2
1	H20	c	1050	D3	D3	233-240	0	0	0	0		38.8	15.7	7.6	0	1	TRUE	FALSE	FALSE	FALSE	FALSE	FALSE	FALSE	5	9		12	1	5	1	2	4	2	TRUE	1	1	3	2	FALSE	3	1	14	FALSE	1
1	H20	c	1051	D3	D3	233-240	0	0	0	0		28.5	10.8	3.2	0	2	TRUE	FALSE	FALSE	FALSE	FALSE	FALSE	FALSE	5	9		12	1	5	4	2	4	2	TRUE	1	1	4	1	FALSE	3	1	14	FALSE	1
1	H20	c	1052	D3	D3	233-240	0	0	0	0		18.4	7.2	1.3	0	2	FALSE	FALSE	FALSE	TRUE	FALSE	FALSE	FALSE	5	10		4	1	1	5	2	4	2	TRUE	1	1	2	1	FALSE	3	1	13	FALSE	2
1	H20	c	1053	D3	D3	233-240	0	0	0	0		16.5	4.3	1	0	2	TRUE	FALSE	FALSE	TRUE	FALSE	FALSE	FALSE	5	9		3	1	6	9	7	1	1	FALSE	5	5	4	3	FALSE	3	7	13	FALSE	2
1	H20	d	1054	D3	D3	220-225	0	0	0	0		24.5	11.7	3.4	0	2	FALSE	FALSE	FALSE	FALSE	FALSE	FALSE	FALSE	5	10		12	4	1	1	2	3	3	FALSE	3	1	3	3	TRUE	2	4	13	FALSE	3
1	H20	d	1055	D3	D3	220-225	0	0	0	0		35.6	12.4	2.7	0	1	TRUE	FALSE	FALSE	FALSE	FALSE	FALSE	FALSE	5	9		3	1	6	9	7	1	1	FALSE	5	1	4	2	FALSE	3	1	13	FALSE	2
1	H20	d	1056	D3	D3	220-225	0	0	0	0		27.1	11.7	4	0	2	FALSE	FALSE	TRUE	FALSE	FALSE	FALSE	FALSE	6	8		5	1	1	4	1	3	2	TRUE	1	1	4	2	FALSE	3	1	13	FALSE	5
1	H20	d	1057	D3	D3	220-225	0	0	0	0		27.3	14.5	2.7	0	3	FALSE	FALSE	FALSE	FALSE	FALSE	FALSE	FALSE	5	10		12	1	1	1	1	4	2	TRUE	1	2	3	3	FALSE	3	1	13	FALSE	2
1	H20	d	1058	D3	D3	220-225	0	0	0	0		18.6	9	2	0	2	FALSE	FALSE	FALSE	TRUE	FALSE	FALSE	FALSE	5	10		4	1	1	4	1	3	3	TRUE	1	1	2	2	FALSE	3	14	13	FALSE	2
1	H20	d	1059	D3	D3	220-225	0	0	0	0		17.9	10.1	1.4	0	2	TRUE	FALSE	FALSE	FALSE	FALSE	FALSE	FALSE	5	9		3	1	2	9	7	1	1	FALSE	5	6	4	2	FALSE	3	1	13	FALSE	3
1	H20	d	1060	D3	D3	220-225	0	0	0	0		14.8	6.6	1.3	0	2	FALSE	FALSE	FALSE	FALSE	FALSE	FALSE	FALSE	5	10		3	1	1	4	2	4	2	TRUE	1	1	3	3	FALSE	3	14	13	FALSE	2
1	H20	d	1061	D3	D3	220-225	0	0	0	0		12.9	6.3	0.8	0	2	FALSE	FALSE	FALSE	FALSE	FALSE	FALSE	FALSE	5	10		4	1	1	4	2	4	2	TRUE	1	2	4	3	FALSE	3	13	13	FALSE	2
1	H20	d	1062	D3	D3	225-230	0	0	0	0		20.5	11.9	3.3	0	2	TRUE	FALSE	FALSE	FALSE	FALSE	FALSE	FALSE	5	9		3	1	3	4	2	4	2	TRUE	1	2	3	3	FALSE	3	1	14	FALSE	1
1	H20	d	1063	D3	D3	225-230	0	0	0	0		29.6	20.1	4.4	0	3	FALSE	FALSE	TRUE	FALSE	FALSE	FALSE	FALSE	6	8		5	3	1	5	2	3	3	TRUE	1	5	5	3	FALSE	3	14	13	FALSE	4
1	H20	d	1064	D3	D3	225-230	0	0	0	0		22.6	7.1	8.9	0	2	FALSE	FALSE	FALSE	TRUE	FALSE	FALSE	FALSE	2	18		3	1	1	1	2	4	2	FALSE	1	1	1	3	TRUE	2	6	13	FALSE	3
1	H20	d	1065	D3	D3	225-230	0	0	0	0		16.6	6	4	0	2	TRUE	FALSE	TRUE	TRUE	FALSE	FALSE	FALSE	2	4		1	1	5	1	2	4	2	FALSE	1	1	1	1	TRUE	1	9	1	FALSE	1
1	H20	d	1066	D3	D3	225-230	0	0	0	0		15.3	10	1.9	0	2	FALSE	FALSE	FALSE	FALSE	FALSE	FALSE	FALSE	5	10		3	4	1	4	2	4	2	FALSE	1	1	3	2	FALSE	3	7	13	FALSE	2
1	H20	d	1067	D3	D3	225-230	0	0	0	0		16.4	14.1	2.1	0	7	FALSE	FALSE	FALSE	FALSE	FALSE	FALSE	FALSE	5	10		5	3	1	4	2	4	2	TRUE	1	1	3	3	FALSE	3	1	13	FALSE	2
1	H20	d	1068	D3	D3	225-230	0	0	0	0		15.6	9.3	1.1	0	7	FALSE	FALSE	FALSE	FALSE	FALSE	FALSE	FALSE	5	10		4	1	1	4	2	4	2	TRUE	1	2	3	3	FALSE	3	1	13	FALSE	2
1	H20	d	1069	D3	D3	225-230	0	0	0	0		14	7.1	1.5	0	2	FALSE	FALSE	FALSE	FALSE	FALSE	FALSE	FALSE	3	10		12	2	1	1	2	4	2	TRUE	1	2	2	3	FALSE	3	1	13	FALSE	2
1	H20	d	1070	D3	D3	225-230	0	0	0	0		13.4	4.8	1.5	0	2	FALSE	FALSE	FALSE	TRUE	FALSE	FALSE	FALSE	5	9		3	1	1	5	2	4	2	TRUE	1	2	3	3	FALSE	3	14	13	FALSE	2
1	H20	d	1071	D4	D4	240-245	0	0	0	0		32.8	12.5	6.8	0	1	TRUE	FALSE	TRUE	TRUE	FALSE	FALSE	FALSE	6	8		5	2	6	9	7	1	1	FALSE	5	4	4	1	FALSE	3	7	13	FALSE	2
1	H20		1072	B/D	D1/2	200-210	0	0	0	0		39.4	34.7	41.8	0	4	FALSE	FALSE	FALSE	FALSE	FALSE	FALSE	FALSE	7	16		11							FALSE					FALSE				FALSE
1	H20		1073	B/D	D1/2	200-210	0	0	0	0		34.1	23.8	13.1	0	3	FALSE	TRUE	FALSE	TRUE	TRUE	FALSE	FALSE	7	16		11	2	5	1	3	4	2	FALSE	1	1	4	3	FALSE	3	1	13	FALSE	5			A13
1	H20	b	1074	D3	D3	225-230	0	0	0	0		13.8	5.5	1.3	0	2	TRUE	TRUE	FALSE	TRUE	FALSE	FALSE	FALSE	8	15		3	1	5	1	2	4	2	TRUE	1	2	4	1	FALSE	3	7	13	FALSE	1	5	1	J11
1	H20		1075	D2		210-215	0	0	0	0		15.2	6.3	1.5	0	2	FALSE	FALSE	FALSE	TRUE	FALSE	FALSE	FALSE	5	9		3	1	1	1	2	4	2	TRUE	1	2	2	1	FALSE	3	1	13	FALSE	2
1	H20		1076	D2		210-215	0	0	0	0		23.9	8.2	3.3	0	2	FALSE	FALSE	FALSE	FALSE	FALSE	FALSE	FALSE	5	10		4	1	1	5	2	4	2	FALSE	3	1	3	3	FALSE	3	1	13	FALSE	3
1	H20	d	1077	D3		235-240	0	0	0	0		0	6.8	1.4	0	2	TRUE	FALSE	FALSE	TRUE	FALSE	FALSE	FALSE	5	10		5	1	6	9	7	1	1	FALSE	5	5	5	1	FALSE	3	7	13	FALSE	4
1	H20	d	1078	D3		235-240	0	0	0	0		13.7	5.1	1.8	0	2	FALSE	FALSE	FALSE	TRUE	FALSE	FALSE	FALSE	5	9		3	1	1	1	6	4	3	FALSE	1	1	3	2	FALSE	3	7	13	FALSE	2
1	H20	d	1079	D3		235-240	0	0	0	0		0	6.2	2.6	0	2	TRUE	FALSE	FALSE	TRUE	FALSE	FALSE	FALSE	6	13		2	1	6	9	7	1	1	FALSE	5	4	3	2	TRUE	1	4	13	FALSE	4
1	H20	d	1080	D3		235-240	0	0	0	0		17.6	8	2.2	0	2	FALSE	FALSE	FALSE	TRUE	FALSE	FALSE	FALSE	5	10		5	1	1	4	2	3	3	TRUE	1	2	5	1	FALSE	3	8	13	FALSE	4
1	H20	d	1081	D3		235-240	0	0	0	0		0	6.6	1.5	0	2	TRUE	FALSE	FALSE	TRUE	FALSE	FALSE	FALSE	5	9		3	1	5	4	2	4	2	TRUE	1	3	3	2	FALSE	3	7	13	FALSE	2
1	H20	d	1082	D1/2		215-220	0	0	0	0		24.7	2.9	3.3	0	2	FALSE	FALSE	TRUE	TRUE	FALSE	FALSE	FALSE	2	4		1	1	1	2	2	4	2	FALSE	1	1	1	1	TRUE	2	9	1	FALSE	2
1	H20	c	1083	D3		233-240	0	0	0	0		0	8	2.4	0	2	TRUE	FALSE	TRUE	TRUE	FALSE	FALSE	FALSE	4	11		9	1	5	1	1	2	2	TRUE	3	1	2	3	TRUE	1	9	13	TRUE	1
1	H20		2002	D1-2		210-215	0	0	0	0		29.8	21.1	27.7	0	4	FALSE	FALSE	FALSE	FALSE	FALSE	FALSE	FALSE	7	16									FALSE					FALSE				FALSE
1	H21		10	D1	D1/2		60	100	216	0		0	0	0	0		FALSE	FALSE	FALSE	FALSE	FALSE	FALSE	FALSE											FALSE					FALSE				FALSE
1	H21		11	D1/2	D1/2		90	89	218	0		0	0	0	0		FALSE	FALSE	FALSE	FALSE	FALSE	FALSE	FALSE											FALSE					FALSE				FALSE
1	H21		13	D1	D1/2		90	70	209	0		0	0	0	0		FALSE	FALSE	FALSE	FALSE	FALSE	FALSE	FALSE											FALSE					FALSE				FALSE
1	H21		14				64	80	209	0		0	0	0	0		FALSE	FALSE	FALSE	FALSE	FALSE	FALSE	FALSE											FALSE					FALSE				FALSE
1	H21	d	15	D1	D1/2		86	85	210	0		46	26.4	12.7	0	3	FALSE	FALSE	TRUE	FALSE	FALSE	FALSE	FALSE	6	8		12	2	1	1	1	3	2	FALSE	1	2	4	1	FALSE	3	7	13	FALSE	4
1	H21		16	D1	D1/2		50	90	214	0		0	0	0	0		FALSE	FALSE	FALSE	FALSE	FALSE	FALSE	FALSE											FALSE					FALSE				FALSE
1	H21		17	D1	D1/2		100	90	210	0		0	0	0	0		FALSE	FALSE	FALSE	FALSE	FALSE	FALSE	FALSE											FALSE					FALSE				FALSE
1	H21	d	18	D1	D1/2		88	75	217	0		31.5	28.7	11	0	3	FALSE	TRUE	FALSE	TRUE	TRUE	FALSE	FALSE	7	16		11	1	3	1	1	2	2	FALSE	3	5	4	3	FALSE	3	1	13	FALSE	5			A16
1	H21	d	19	D1	D1/2		85	74	217	0		39.3	11	4.1	0	2	FALSE	FALSE	FALSE	TRUE	FALSE	FALSE	FALSE	5	10		3	1	6	9	7	1	1	FALSE	5	4	2	1	TRUE	1	4	13	FALSE	2
1	H21		20	D1	D1/2		82	63	215	0		0	0	0	0		FALSE	FALSE	FALSE	FALSE	FALSE	FALSE	FALSE											FALSE					FALSE				FALSE
1	H21		21	D1	D1/2		100	50	215	0		0	0	0	0		FALSE	FALSE	FALSE	FALSE	FALSE	FALSE	FALSE											FALSE					FALSE				FALSE
1	H21		22	D1	D1/2		78	69	216	0		0	0	0	0		FALSE	FALSE	FALSE	FALSE	FALSE	FALSE	FALSE											FALSE					FALSE				FALSE
1	H21		23	D1	D1/2		91	63	216	0		0	0	0	0		FALSE	FALSE	FALSE	FALSE	FALSE	FALSE	FALSE											FALSE					FALSE				FALSE
1	H21		24	D1	D1/2		63	75	216	0		0	0	0	0		FALSE	FALSE	FALSE	FALSE	FALSE	FALSE	FALSE											FALSE					FALSE				FALSE
1	H21		25	D1	D1/2		70	30	216	0		0	0	0	0		FALSE	FALSE	FALSE	FALSE	FALSE	FALSE	FALSE											FALSE					FALSE				FALSE
1	H21		26	D1	D1/2		92	67	217	0		0	0	0	0		FALSE	FALSE	FALSE	FALSE	FALSE	FALSE	FALSE											FALSE					FALSE				FALSE
1	H21		27	D2	D1/2		90	67	218	0		40.1	18.1	9.8	0	1	FALSE	TRUE	FALSE	FALSE	TRUE	FALSE	FALSE	7	16		11	8	5	1	3	4	2	FALSE	1	1	2	1	FALSE	3	13	13	FALSE	1			A16
1	H21		28	D2	D1/2		57	60	218	0		0	0	0	0		FALSE	FALSE	FALSE	FALSE	FALSE	FALSE	FALSE											FALSE					FALSE				FALSE
1	H21		29	D2	D1/2		67	68	219	0		0	0	0	0		FALSE	FALSE	FALSE	FALSE	FALSE	FALSE	FALSE											FALSE					FALSE				FALSE
1	H21		30	D2	D1/2		100	60	220	0		49.3	37.5	17.3	0	3	FALSE	TRUE	FALSE	FALSE	FALSE	FALSE	TRUE	8	15		12	8	2	9	7	1	1	FALSE	5	6	2	4	FALSE	3	1	13	FALSE	4			B01
1	H21		31	D2	D1/2		67	70	220	0		0	0	0	0		FALSE	FALSE	FALSE	FALSE	FALSE	FALSE	FALSE											FALSE					FALSE				FALSE
1	H21		32	D2	D1/2		80	70	220	0		76.3	27.2	16.3	0	1	FALSE	FALSE	FALSE	FALSE	FALSE	FALSE	FALSE	3	10		12	2	6	9	7	1	1	FALSE	5	2	4	3	FALSE	3	1	13	FALSE	5
1	H21		33	D2	D1/2		98	60	222	0		0	0	0	0		FALSE	FALSE	FALSE	FALSE	FALSE	FALSE	FALSE											FALSE					FALSE				FALSE
1	H21		34	D2	D1/2		60	91	223	0		0	0	0	0		FALSE	FALSE	FALSE	FALSE	FALSE	FALSE	FALSE											FALSE					FALSE				FALSE
1	H21		35	D2	D1/2		47	75	233	0		0	0	0	0		FALSE	FALSE	FALSE	FALSE	FALSE	FALSE	FALSE											FALSE					FALSE				FALSE
1	H21		36	D2	D1/2		84	97	223	0		0	0	0	0		FALSE	FALSE	FALSE	FALSE	FALSE	FALSE	FALSE											FALSE					FALSE				FALSE
1	H21		37	D2	D1/2		70	73	225	0		0	0	0	0		FALSE	FALSE	FALSE	FALSE	FALSE	FALSE	FALSE											FALSE					FALSE				FALSE
1	H21		38	D2	D1/2		72	80	225	0		41.9	28.7	10.5	0	3	FALSE	TRUE	FALSE	TRUE	TRUE	FALSE	FALSE	7	16		11	1	1	4	1	4	2	FALSE	1	1	3	2	FALSE	3	1	13	FALSE	5			A13
1	H21		39	D2	D1/2		60	78	225	0		0	0	0	0		FALSE	FALSE	FALSE	FALSE	FALSE	FALSE	FALSE											FALSE					FALSE				FALSE
1	H21		40	D2	D1/2		60	92	225	0		0	0	0	0		FALSE	FALSE	FALSE	FALSE	FALSE	FALSE	FALSE											FALSE					FALSE				FALSE
1	H21	a	41	D3	D3		85	92	225	0		39.6	34.2	18.4	0	8	FALSE	TRUE	FALSE	FALSE	FALSE	FALSE	TRUE	8	15		12	8	4	9	7	1	1	FALSE	5	6	3	4	FALSE	3	13	13	FALSE	1			A03
1	H21		42	D3			52	50	225	0		0	0	0	0		FALSE	FALSE	FALSE	FALSE	FALSE	FALSE	FALSE											FALSE					FALSE				FALSE
1	H21		43	D3			50	60	227	0		0	0	0	0		FALSE	FALSE	FALSE	FALSE	FALSE	FALSE	FALSE											FALSE					FALSE				FALSE
1	H21		44	D3			60	80	227	0		0	0	0	0		FALSE	FALSE	FALSE	FALSE	FALSE	FALSE	FALSE											FALSE					FALSE				FALSE
1	H21		45	D1	D1/2		26	90	212	0		41.3	40.1	15.8	0	3	FALSE	TRUE	FALSE	FALSE	TRUE	FALSE	FALSE	7	16		12	1	2	9	7	1	1	FALSE	5	6	3	4	FALSE	3	1	13	FALSE	5			B01
1	H21		46	D1	D1/2		21	28	212	0		0	0	0	0		FALSE	FALSE	FALSE	FALSE	FALSE	FALSE	FALSE											FALSE					FALSE				FALSE
1	H21		47	D1	D1/2		10	83	212	0		44.3	13.9	4.1	0	1	FALSE	TRUE	FALSE	FALSE	FALSE	FALSE	TRUE	8	15		12	1	1	1	1	2	2	TRUE	1	1	3	3	FALSE	3	1	13	FALSE	2	15	1	H83
1	H21		48	D1	D1/2		22	72	215	0		0	0	0	0		FALSE	FALSE	FALSE	FALSE	FALSE	FALSE	FALSE											FALSE					FALSE				FALSE
1	H21		49	D2	D1/2		32	55	216	0		0	0	0	0		FALSE	FALSE	FALSE	FALSE	FALSE	FALSE	FALSE											FALSE					FALSE				FALSE
1	H21		50	D2	D1/2		9	80	217	0		0	0	0	0		FALSE	FALSE	FALSE	FALSE	FALSE	FALSE	FALSE											FALSE					FALSE				FALSE
1	H21		51	D2	D1/2		50	83	217	0		0	0	0	0		FALSE	FALSE	FALSE	FALSE	FALSE	FALSE	FALSE											FALSE					FALSE				FALSE
1	H21		52	D2	D1/2		47	98	218	0		0	0	0	0		FALSE	FALSE	FALSE	FALSE	FALSE	FALSE	FALSE											FALSE					FALSE				FALSE
1	H21		53	D2	D1/2		50	62	218	0		42.1	21.7	14.4	0	4	FALSE	FALSE	FALSE	FALSE	FALSE	FALSE	FALSE	7	16		11							FALSE					FALSE				FALSE
1	H21		54	D2	D1/2		20	68	220	0		0	0	0	0		FALSE	FALSE	FALSE	FALSE	FALSE	FALSE	FALSE											FALSE					FALSE				FALSE
1	H21		55	D2	D1/2		50	73	220	0		0	0	0	0		FALSE	FALSE	FALSE	FALSE	FALSE	FALSE	FALSE											FALSE					FALSE				FALSE
1	H21		56	D3			90	75	232	0		0	0	0	0		FALSE	FALSE	FALSE	FALSE	FALSE	FALSE	FALSE											FALSE					FALSE				FALSE
1	H21		57	D3			57	80	234	0		0	0	0	0		FALSE	FALSE	FALSE	FALSE	FALSE	FALSE	FALSE											FALSE					FALSE				FALSE
1	H21		58	D3			95	90	234	0		0	0	0	0		FALSE	FALSE	FALSE	FALSE	FALSE	FALSE	FALSE											FALSE					FALSE				FALSE
1	H21		59	D3			55	60	235	0		0	0	0	0		FALSE	FALSE	FALSE	FALSE	FALSE	FALSE	FALSE											FALSE					FALSE				FALSE
1	H21		60	D3	D3		61	50	235	0		54	32.4	16.1	0	4	FALSE	TRUE	FALSE	FALSE	FALSE	FALSE	FALSE	7	16		11	3	4	9	7	1	1	FALSE	5	6		1	FALSE	3	12	13	FALSE	1
1	H21		61	D3			40	57	235	0		0	0	0	0		FALSE	FALSE	FALSE	FALSE	FALSE	FALSE	FALSE											FALSE					FALSE				FALSE
1	H21		62	D3			70	60	235	0		0	0	0	0		FALSE	FALSE	FALSE	FALSE	FALSE	FALSE	FALSE											FALSE					FALSE				FALSE
1	H21		63	D3			100	75	235	0		0	0	0	0		FALSE	FALSE	FALSE	FALSE	FALSE	FALSE	FALSE											FALSE					FALSE				FALSE
1	H21		64	D3			81	4	235	0		0	0	0	0		FALSE	FALSE	FALSE	FALSE	FALSE	FALSE	FALSE											FALSE					FALSE				FALSE
1	H21		65	D3			81	52	235	0		0	0	0	0		FALSE	FALSE	FALSE	FALSE	FALSE	FALSE	FALSE											FALSE					FALSE				FALSE
1	H21		66	D3			75	62	235	0		0	0	0	0		FALSE	FALSE	FALSE	FALSE	FALSE	FALSE	FALSE											FALSE					FALSE				FALSE
1	H21		67	D3			100	78	235	0		0	0	0	0		FALSE	FALSE	FALSE	FALSE	FALSE	FALSE	FALSE											FALSE					FALSE				FALSE
1	H21		68	D3			9	72	245	0		0	0	0	0		FALSE	FALSE	FALSE	FALSE	FALSE	FALSE	FALSE											FALSE					FALSE				FALSE
1	H21		69	D3			12	86	245	0		0	0	0	0		FALSE	FALSE	FALSE	FALSE	FALSE	FALSE	FALSE											FALSE					FALSE				FALSE
1	H21	b	70	D3	D3		10	73	247	0		30.1	38.5	16.4	0	8	FALSE	TRUE	FALSE	TRUE	TRUE	FALSE	FALSE	7	16		11	2	3	1	3	2	3	FALSE	1	6	2	4	FALSE	3	1	14	FALSE	1			B07
1	H21		71	D3			72	78	248	0		0	0	0	0		FALSE	FALSE	FALSE	FALSE	FALSE	FALSE	FALSE											FALSE					FALSE				FALSE
1	H21		72	D3			60	72	248	0		0	0	0	0		FALSE	FALSE	FALSE	FALSE	FALSE	FALSE	FALSE											FALSE					FALSE				FALSE
1	H21		73	D3			98	84	240	0		0	0	0	0		FALSE	FALSE	FALSE	FALSE	FALSE	FALSE	FALSE											FALSE					FALSE				FALSE
1	H21		74	D3			72	78	250	0		0	0	0	0		FALSE	FALSE	FALSE	FALSE	FALSE	FALSE	FALSE											FALSE					FALSE				FALSE
1	H21		75	D2	D1/2		10	50	217	0		0	0	0	0		FALSE	FALSE	FALSE	FALSE	FALSE	FALSE	FALSE											FALSE					FALSE				FALSE
1	H21		76	D2	D1/2		12	68	221	0		0	0	0	0		FALSE	FALSE	FALSE	FALSE	FALSE	FALSE	FALSE											FALSE					FALSE				FALSE
1	H21		77	D2	D1/2		38	67	222	0		0	0	0	0		FALSE	FALSE	FALSE	FALSE	FALSE	FALSE	FALSE											FALSE					FALSE				FALSE
1	H21		78	D2	D1/2		38	81	222	0		0	0	0	0		FALSE	FALSE	FALSE	FALSE	FALSE	FALSE	FALSE											FALSE					FALSE				FALSE
1	H21		79	D2	D1/2		39	53	226	0		0	0	0	0		FALSE	FALSE	FALSE	FALSE	FALSE	FALSE	FALSE											FALSE					FALSE				FALSE
1	H21		80	D2	D1/2		22	87	230	0		0	0	0	0		FALSE	FALSE	FALSE	FALSE	FALSE	FALSE	FALSE											FALSE					FALSE				FALSE
1	H21		81	D3			50	67	235	0		0	0	0	0		FALSE	FALSE	FALSE	FALSE	FALSE	FALSE	FALSE											FALSE					FALSE				FALSE
1	H21	b	82	D3	D3		50	55	235	0		54.4	53.9	17.1	0	3	FALSE	TRUE	FALSE	FALSE	TRUE	FALSE	FALSE	7	16		12	2	1	1	1	3	2	FALSE	1	1	6	3	FALSE	3	1	13	FALSE	5			G97
1	H21	b	83	D3	D3		37	50	235	0		35.3	26.3	18	0	8	FALSE	TRUE	FALSE	TRUE	TRUE	FALSE	FALSE	7	16		11	6	2	9	7	1	1	FALSE	5	6	3	3	FALSE	3	13	13	FALSE	2			A13
1	H21		84	D3			47	62	238	0		0	0	0	0		FALSE	FALSE	FALSE	FALSE	FALSE	FALSE	FALSE											FALSE					FALSE				FALSE
1	H21		85	D3			37	63	239	0		0	0	0	0		FALSE	FALSE	FALSE	FALSE	FALSE	FALSE	FALSE											FALSE					FALSE				FALSE
1	H21		86	D3			35	60	235	0		0	0	0	0		FALSE	FALSE	FALSE	FALSE	FALSE	FALSE	FALSE											FALSE					FALSE				FALSE
1	H21		87	D1	D1/2		100	50	216	0		0	0	0	0		FALSE	FALSE	FALSE	FALSE	FALSE	FALSE	FALSE											FALSE					FALSE				FALSE
1	H21		88	D3			28	74	237	0		0	0	0	0		FALSE	FALSE	FALSE	FALSE	FALSE	FALSE	FALSE											FALSE					FALSE				FALSE
1	H21		89	D3			10	100	240	0		0	0	0	0		FALSE	FALSE	FALSE	FALSE	FALSE	FALSE	FALSE											FALSE					FALSE				FALSE
1	H21		90	D3			3	80	240	0		0	0	0	0		FALSE	FALSE	FALSE	FALSE	FALSE	FALSE	FALSE											FALSE					FALSE				FALSE
1	H21	b	91	D3	D3		50	68	240	0		27.4	30.7	37.6	0	4	FALSE	FALSE	FALSE	FALSE	FALSE	FALSE	FALSE	7	16									FALSE					FALSE				FALSE
1	H21	b	92	D3	D3		20	50	240	0		51.7	25.8	29.6	0	1	FALSE	TRUE	FALSE	TRUE	TRUE	FALSE	FALSE	7	16		11	5	2	9	7	1	1	FALSE	5	1	1	1	FALSE	3	13	13	FALSE	5			A13
1	H21		93	D3			42	62	240	0		0	0	0	0		FALSE	FALSE	FALSE	FALSE	FALSE	FALSE	FALSE											FALSE					FALSE				FALSE
1	H21		94	D3			17	90	240	0		0	0	0	0		FALSE	FALSE	FALSE	FALSE	FALSE	FALSE	FALSE											FALSE					FALSE				FALSE
1	H21		95	D3			33	95	240	0		0	0	0	0		FALSE	FALSE	FALSE	FALSE	FALSE	FALSE	FALSE											FALSE					FALSE				FALSE
1	H21	b	96	D3	D3		18	90	241	0		29.6	19.3	11.1	0	8	TRUE	TRUE	FALSE	FALSE	FALSE	FALSE	TRUE	8	15		12	8	2	9	7	1	1	FALSE	5	1	1	2	FALSE	3	13	13	FALSE	5	13		A07
1	H21		97	D3			14	72	240	0		0	0	0	0		FALSE	FALSE	FALSE	FALSE	FALSE	FALSE	FALSE											FALSE					FALSE				FALSE
1	H21	b	98	D3	D3		40	77	242	0		40.8	20.5	6.6	0	1	FALSE	TRUE	FALSE	TRUE	TRUE	FALSE	FALSE	7	16		11	1	1	5	2	3	2	TRUE	1	1	3	3	FALSE	3	1	13	FALSE	5			B01
1	H21		99	D3			50	92	243	0		0	0	0	0		FALSE	FALSE	FALSE	FALSE	FALSE	FALSE	FALSE											FALSE					FALSE				FALSE
1	H21		100	D3			27	72	243	0		0	0	0	0		FALSE	FALSE	FALSE	FALSE	FALSE	FALSE	FALSE											FALSE					FALSE				FALSE
1	H21		101	D3			78	50	248	0		0	0	0	0		FALSE	FALSE	FALSE	FALSE	FALSE	FALSE	FALSE											FALSE					FALSE				FALSE
1	H21		102				62	77	250	0		0	0	0	0		FALSE	FALSE	FALSE	FALSE	FALSE	FALSE	FALSE											FALSE					FALSE				FALSE
1	H21		103	D4			63	71	253	0		0	0	0	0		FALSE	FALSE	FALSE	FALSE	FALSE	FALSE	FALSE											FALSE					FALSE				FALSE
1	H21	d	104	D4	D4		82	80	254	0		36.5	21	11.8	0	3	FALSE	TRUE	FALSE	TRUE	TRUE	FALSE	FALSE	7	16		11	2	1	1	3	2	2	FALSE	1	1	1	2	FALSE	3	1	13	FALSE	5			A16
1	H21		105	D4			35	84	254	0		0	0	0	0		FALSE	FALSE	FALSE	FALSE	FALSE	FALSE	FALSE											FALSE					FALSE				FALSE
1	H21	c	106	D4	D4		12	50	255	0		45.2	37.6	15.9	0	3	FALSE	TRUE	FALSE	TRUE	TRUE	FALSE	FALSE	7	16		11	8	1	1	1	4	2	TRUE	1	5	4	3	FALSE	3	1	13	FALSE	5			A16
1	H21		107	E			9	92	253	0		0	0	0	0		FALSE	FALSE	FALSE	FALSE	FALSE	FALSE	FALSE											FALSE					FALSE				FALSE
1	H21		108	E			18	90	257	0		0	0	0	0		FALSE	FALSE	FALSE	FALSE	FALSE	FALSE	FALSE											FALSE					FALSE				FALSE
1	H21		109	E			28	62	256	0		0	0	0	0		FALSE	FALSE	FALSE	FALSE	FALSE	FALSE	FALSE											FALSE					FALSE				FALSE
1	H21		110	E			13	85	260	0		0	0	0	0		FALSE	FALSE	FALSE	FALSE	FALSE	FALSE	FALSE											FALSE					FALSE				FALSE
1	H21		111	E			0	78	260	0		0	0	0	0		FALSE	FALSE	FALSE	FALSE	FALSE	FALSE	FALSE											FALSE					FALSE				FALSE
1	H21		112	E			15	82	260	0		0	0	0	0		FALSE	FALSE	FALSE	FALSE	FALSE	FALSE	FALSE											FALSE					FALSE				FALSE
1	H21		113	E			40	60	262	0		0	0	0	0		FALSE	FALSE	FALSE	FALSE	FALSE	FALSE	FALSE											FALSE					FALSE				FALSE
1	H21		114	E			40	50	263	0		0	0	0	0		FALSE	FALSE	FALSE	FALSE	FALSE	FALSE	FALSE											FALSE					FALSE				FALSE
1	H21		115	E			41	73	264	0		0	0	0	0		FALSE	FALSE	FALSE	FALSE	FALSE	FALSE	FALSE											FALSE					FALSE				FALSE
1	H21		116	E			62	50	270	0		0	0	0	0		FALSE	FALSE	FALSE	FALSE	FALSE	FALSE	FALSE											FALSE					FALSE				FALSE
1	H21		117	E			90	85	270	0		0	0	0	0		FALSE	FALSE	FALSE	FALSE	FALSE	FALSE	FALSE											FALSE					FALSE				FALSE
1	H21	a	118	D1	D1/2		33	20	210	0		39.3	25.8	17.1	0	8	FALSE	TRUE	FALSE	TRUE	TRUE	FALSE	FALSE	7	16		11	12	6	9	7	1	1	FALSE	5	1	1	1	FALSE	3	13	13	FALSE	5			A13
1	H21	a	119	D1	D1/2		8	22	213	0		30.7	36.1	20.2	0	8	FALSE	TRUE	FALSE	TRUE	TRUE	FALSE	FALSE	7	16		11	2	4	9	7	1	1	FALSE	5	1		4	FALSE	3	12	13	FALSE	1			A13
1	H21		120	D1	D1/2		55	2	215	0		0	0	0	0		FALSE	FALSE	FALSE	FALSE	FALSE	FALSE	FALSE											FALSE					FALSE				FALSE
1	H21		121	D1	D1/2		26	41	215	0		0	0	0	0		FALSE	FALSE	FALSE	FALSE	FALSE	FALSE	FALSE											FALSE					FALSE				FALSE
1	H21		122	D2	D1/2		39	40	217	0		0	0	0	0		FALSE	FALSE	FALSE	FALSE	FALSE	FALSE	FALSE											FALSE					FALSE				FALSE
1	H21		123	D2	D1/2		50	32	217	0		0	0	0	0		FALSE	FALSE	FALSE	FALSE	FALSE	FALSE	FALSE											FALSE					FALSE				FALSE
1	H21		124	D2	D1/2		50	57	218	0		0	0	0	0		FALSE	FALSE	FALSE	FALSE	FALSE	FALSE	FALSE											FALSE					FALSE				FALSE
1	H21		125	D2	D1/2		30	17	220	0		0	0	0	0		FALSE	FALSE	FALSE	FALSE	FALSE	FALSE	FALSE											FALSE					FALSE				FALSE
1	H21		126	D2	D1/2		0	48	220	0		24.8	46.4	26.9	0	8	FALSE	TRUE	FALSE	TRUE	TRUE	FALSE	FALSE	7	16		11	3	2	9	7	1	1	FALSE	5	6	3	4	FALSE	3	12	13	FALSE	5			A16
1	H21		127	D2	D1/2		50	40	220	0		0	0	0	0		FALSE	FALSE	FALSE	FALSE	FALSE	FALSE	FALSE											FALSE					FALSE				FALSE
1	H21		128	D2	D1/2		50	46	220	0		0	0	0	0		FALSE	FALSE	FALSE	FALSE	FALSE	FALSE	FALSE											FALSE					FALSE				FALSE
1	H21		129	D2	D1/2		49	47	220	0		0	0	0	0		FALSE	FALSE	FALSE	FALSE	FALSE	FALSE	FALSE											FALSE					FALSE				FALSE
1	H21		130	D2	D1/2		50	37	223	0		0	0	0	0		FALSE	FALSE	FALSE	FALSE	FALSE	FALSE	FALSE											FALSE					FALSE				FALSE
1	H21		131	D2	D1/2		32	42	224	0		0	0	0	0		FALSE	FALSE	FALSE	FALSE	FALSE	FALSE	FALSE											FALSE					FALSE				FALSE
1	H21	a	132	D2	D1/2		50	42	225	0		0	0	0	0		FALSE	FALSE	FALSE	FALSE	FALSE	FALSE	FALSE											FALSE					FALSE				FALSE				B09
1	H21		133	D2	D1/2		49	33	225	0		0	0	0	0		FALSE	FALSE	FALSE	FALSE	FALSE	FALSE	FALSE											FALSE					FALSE				FALSE
1	H21		134	D2	D1/2		32	9	225	0		0	0	0	0		FALSE	FALSE	FALSE	FALSE	FALSE	FALSE	FALSE											FALSE					FALSE				FALSE
1	H21		135	D2	D1/2		41	10	227	0		0	0	0	0		FALSE	FALSE	FALSE	FALSE	FALSE	FALSE	FALSE											FALSE					FALSE				FALSE
1	H21		136	D2	D1/2		12	42	229	0		31.1	18.5	9.4	0	1	TRUE	FALSE	FALSE	TRUE	TRUE	FALSE	FALSE	7	16		11	2	6	9	7	1	1	FALSE	5	1	2	3	FALSE	3	1	13	FALSE	5			A18
1	H21		137	D2	D1/2		13	42	230	0		0	0	0	0		FALSE	FALSE	FALSE	FALSE	FALSE	FALSE	FALSE											FALSE					FALSE				FALSE
1	H21		138	D2	D1/2		23	41	232	0		0	0	0	0		FALSE	FALSE	FALSE	FALSE	FALSE	FALSE	FALSE											FALSE					FALSE				FALSE
1	H21		139	D3			25	0	234	0		0	0	0	0		FALSE	FALSE	FALSE	FALSE	FALSE	FALSE	FALSE											FALSE					FALSE				FALSE
1	H21		140	D3			14	10	235	0		0	0	0	0		FALSE	FALSE	FALSE	FALSE	FALSE	FALSE	FALSE											FALSE					FALSE				FALSE
1	H21		141	D3			50	9	237	0		0	0	0	0		FALSE	FALSE	FALSE	FALSE	FALSE	FALSE	FALSE											FALSE					FALSE				FALSE
1	H21		142	D3			50	12	237	0		0	0	0	0		FALSE	FALSE	FALSE	FALSE	FALSE	FALSE	FALSE											FALSE					FALSE				FALSE
1	H21	a	143	D3	D3		3	27	240	0		34.5	28.6	17.4	0	3	TRUE	TRUE	FALSE	FALSE	FALSE	FALSE	TRUE	8	15		12	2	2	9	7	1	1	FALSE	5	2	5	1	FALSE	3	2	13	FALSE	5			G01
1	H21		144	D3			23	18	240	0		0	0	0	0		FALSE	FALSE	FALSE	FALSE	FALSE	FALSE	FALSE											FALSE					FALSE				FALSE
1	H21		145	D3			25	5	240	0		0	0	0	0		FALSE	FALSE	FALSE	FALSE	FALSE	FALSE	FALSE											FALSE					FALSE				FALSE
1	H21		146	D3			7	13	240	0		0	0	0	0		FALSE	FALSE	FALSE	FALSE	FALSE	FALSE	FALSE											FALSE					FALSE				FALSE
1	H21		147	D3			25	5	240	0		0	0	0	0		FALSE	FALSE	FALSE	FALSE	FALSE	FALSE	FALSE											FALSE					FALSE				FALSE
1	H21		148	D3			7	7	241	0		0	0	0	0		FALSE	FALSE	FALSE	FALSE	FALSE	FALSE	FALSE											FALSE					FALSE				FALSE
1	H21		149	D3			21	19	242	0		0	0	0	0		FALSE	FALSE	FALSE	FALSE	FALSE	FALSE	FALSE											FALSE					FALSE				FALSE
1	H21		150	D3			50	47	243	0		0	0	0	0		FALSE	FALSE	FALSE	FALSE	FALSE	FALSE	FALSE											FALSE					FALSE				FALSE
1	H21		151	D3			47	25	244	0		0	0	0	0		FALSE	FALSE	FALSE	FALSE	FALSE	FALSE	FALSE											FALSE					FALSE				FALSE
1	H21		152	D3			25	50	247	0		0	0	0	0		FALSE	FALSE	FALSE	FALSE	FALSE	FALSE	FALSE											FALSE					FALSE				FALSE
1	H21		153	D3			23	21	251	0		0	0	0	0		FALSE	FALSE	FALSE	FALSE	FALSE	FALSE	FALSE											FALSE					FALSE				FALSE
1	H21		154	D3/4			24	22	252	0		0	0	0	0		FALSE	FALSE	FALSE	FALSE	FALSE	FALSE	FALSE											FALSE					FALSE				FALSE
1	H21		155	E			7	45	253	0		0	0	0	0		FALSE	FALSE	FALSE	FALSE	FALSE	FALSE	FALSE											FALSE					FALSE				FALSE
1	H21		156	E			30	28	253	0		0	0	0	0		FALSE	FALSE	FALSE	FALSE	FALSE	FALSE	FALSE											FALSE					FALSE				FALSE
1	H21		157	E			50	23	255	0		0	0	0	0		FALSE	FALSE	FALSE	FALSE	FALSE	FALSE	FALSE											FALSE					FALSE				FALSE
1	H21		158	D1	D1/2		59	25	211	0		0	0	0	0		FALSE	FALSE	FALSE	FALSE	FALSE	FALSE	FALSE											FALSE					FALSE				FALSE
1	H21		159	D1	D1/2		91	40	211	0		0	0	0	0		FALSE	FALSE	FALSE	FALSE	FALSE	FALSE	FALSE											FALSE					FALSE				FALSE
1	H21		160	D1	D1/2		87	35	211	0		0	0	0	0		FALSE	FALSE	FALSE	FALSE	FALSE	FALSE	FALSE											FALSE					FALSE				FALSE
1	H21	c	161	D1	D1/2		72	21	213	0		68.7	39.3	23.5	0	3	FALSE	TRUE	FALSE	FALSE	TRUE	FALSE	FALSE	7	16		11	11	5	1	3	4	2	FALSE	1	1	2	3	FALSE	3	13	13	FALSE	1			A16
1	H21		162	D1	D1/2		60	40	213	0		0	0	0	0		FALSE	FALSE	FALSE	FALSE	FALSE	FALSE	FALSE											FALSE					FALSE				FALSE
1	H21		163	D1	D1/2		73	6	215	0		0	0	0	0		FALSE	FALSE	FALSE	FALSE	FALSE	FALSE	FALSE											FALSE					FALSE				FALSE
1	H21		164	D1	D1/2		92	28	215	0		0	0	0	0		FALSE	FALSE	FALSE	FALSE	FALSE	FALSE	FALSE											FALSE					FALSE				FALSE
1	H21		165	D1	D1/2		78	30	215	0		0	0	0	0		FALSE	FALSE	FALSE	FALSE	FALSE	FALSE	FALSE											FALSE					FALSE				FALSE
1	H21		166	D1	D1/2		76	25	215	0		0	0	0	0		FALSE	FALSE	FALSE	FALSE	FALSE	FALSE	FALSE											FALSE					FALSE				FALSE
1	H21		167	D1	D1/2		88	27	215	0		0	0	0	0		FALSE	FALSE	FALSE	FALSE	FALSE	FALSE	FALSE											FALSE					FALSE				FALSE
1	H21		168	D1	D1/2		75	20	215	0		0	0	0	0		FALSE	FALSE	FALSE	FALSE	FALSE	FALSE	FALSE											FALSE					FALSE				FALSE
1	H21		169	D1	D1/2		62	25	216	0		0	0	0	0		FALSE	FALSE	FALSE	FALSE	FALSE	FALSE	FALSE											FALSE					FALSE				FALSE
1	H21	c	170	D1	D1/2		62	15	216	0		66.9	10.1	5.8	0	1	FALSE	TRUE	TRUE	FALSE	FALSE	FALSE	TRUE	8	13		12	2	1	5	2	4	2	TRUE	3	1	1	1	FALSE	3	4	1	FALSE	2	11	2	H06
1	H21		171	D2	D1/2		89	2	216	0		0	0	0	0		FALSE	FALSE	FALSE	FALSE	FALSE	FALSE	FALSE											FALSE					FALSE				FALSE
1	H21		172	D2	D1/2		60	23	217	0		0	0	0	0		FALSE	FALSE	FALSE	FALSE	FALSE	FALSE	FALSE											FALSE					FALSE				FALSE
1	H21		173	D2	D1/2		95	37	217	0		0	0	0	0		FALSE	FALSE	FALSE	FALSE	FALSE	FALSE	FALSE											FALSE					FALSE				FALSE
1	H21		174	D1/2	D1/2		62	22	218	0		0	0	0	0		FALSE	FALSE	FALSE	FALSE	FALSE	FALSE	FALSE											FALSE					FALSE				FALSE
1	H21		175	D2	D1/2		55	28	219	0		0	0	0	0		FALSE	FALSE	FALSE	FALSE	FALSE	FALSE	FALSE											FALSE					FALSE				FALSE
1	H21		176	D2	D1/2		75	25	220	0		0	0	0	0		FALSE	FALSE	FALSE	FALSE	FALSE	FALSE	FALSE											FALSE					FALSE				FALSE
1	H21		177	D2	D1/2		50	40	220	0		0	0	0	0		FALSE	FALSE	FALSE	FALSE	FALSE	FALSE	FALSE											FALSE					FALSE				FALSE
1	H21		178	D2	D1/2		70	35	220	0		0	0	0	0		FALSE	FALSE	FALSE	FALSE	FALSE	FALSE	FALSE											FALSE					FALSE				FALSE
1	H21		179	D2	D1/2		65	42	220	0		0	0	0	0		FALSE	FALSE	FALSE	FALSE	FALSE	FALSE	FALSE											FALSE					FALSE				FALSE
1	H21		180	D2	D1/2		68	20	222	0		0	0	0	0		FALSE	FALSE	FALSE	FALSE	FALSE	FALSE	FALSE											FALSE					FALSE				FALSE
1	H21		181	D2	D1/2		72	22	220	0		0	0	0	0		FALSE	FALSE	FALSE	FALSE	FALSE	FALSE	FALSE											FALSE					FALSE				FALSE
1	H21		182	D2	D1/2		80	40	220	0		0	0	0	0		FALSE	FALSE	FALSE	FALSE	FALSE	FALSE	FALSE											FALSE					FALSE				FALSE
1	H21	c	183	D2	D1/2		61	45	221	0		0	0	0	0		FALSE	FALSE	FALSE	FALSE	FALSE	FALSE	FALSE											FALSE					FALSE				FALSE				B12
1	H21		184	D2	D1/2		72	50	222	0		0	0	0	0		FALSE	FALSE	FALSE	FALSE	FALSE	FALSE	FALSE											FALSE					FALSE				FALSE
1	H21		185	D2	D1/2		75	50	223	0		0	0	0	0		FALSE	FALSE	FALSE	FALSE	FALSE	FALSE	FALSE											FALSE					FALSE				FALSE
1	H21		186	D2	D1/2		77	30	224	0		0	0	0	0		FALSE	FALSE	FALSE	FALSE	FALSE	FALSE	FALSE											FALSE					FALSE				FALSE
1	H21		187	D2	D1/2		100	40	230	0		0	0	0	0		FALSE	FALSE	FALSE	FALSE	FALSE	FALSE	FALSE											FALSE					FALSE				FALSE
1	H21		188	D2	D1/2		95	25	230	0		0	0	0	0		FALSE	FALSE	FALSE	FALSE	FALSE	FALSE	FALSE											FALSE					FALSE				FALSE
1	H21		189	D2	D1/2		68	19	231	0		0	0	0	0		FALSE	FALSE	FALSE	FALSE	FALSE	FALSE	FALSE											FALSE					FALSE				FALSE
1	H21		190	D3			68	27	233	0		0	0	0	0		FALSE	FALSE	FALSE	FALSE	FALSE	FALSE	FALSE											FALSE					FALSE				FALSE
1	H21	b	191	D2	D1/2		78	23	232	0		41.3	21.3	17.7	0	8	TRUE	TRUE	FALSE	TRUE	TRUE	FALSE	FALSE	7	16		11	8	2	9	7	1	1	FALSE	5	1	1	1	FALSE	3	1	13	FALSE	5			A13
1	H21		192	D2	D1/2		69	0	233	0		0	0	0	0		FALSE	FALSE	FALSE	FALSE	FALSE	FALSE	FALSE											FALSE					FALSE				FALSE
1	H21		193	D3			83	24	235	0		0	0	0	0		FALSE	FALSE	FALSE	FALSE	FALSE	FALSE	FALSE											FALSE					FALSE				FALSE
1	H21		194	D3			67	27	235	0		0	0	0	0		FALSE	FALSE	FALSE	FALSE	FALSE	FALSE	FALSE											FALSE					FALSE				FALSE
1	H21		195	D3			52	25	236	0		0	0	0	0		FALSE	FALSE	FALSE	FALSE	FALSE	FALSE	FALSE											FALSE					FALSE				FALSE
1	H21		196	D3			68	3	235	0		0	0	0	0		FALSE	FALSE	FALSE	FALSE	FALSE	FALSE	FALSE											FALSE					FALSE				FALSE
1	H21		197	D3			92	22	244	0		0	0	0	0		FALSE	FALSE	FALSE	FALSE	FALSE	FALSE	FALSE											FALSE					FALSE				FALSE
1	H21		198	D3			88	47	247	0		0	0	0	0		FALSE	FALSE	FALSE	FALSE	FALSE	FALSE	FALSE											FALSE					FALSE				FALSE
1	H21		200				57	12	265	0		0	0	0	0		FALSE	FALSE	FALSE	FALSE	FALSE	FALSE	FALSE											FALSE					FALSE				FALSE
1	H21		201				53	18	266	0		0	0	0	0		FALSE	FALSE	FALSE	FALSE	FALSE	FALSE	FALSE											FALSE					FALSE				FALSE
1	H21		202	D4			55	11	266	0		0	0	0	0		FALSE	FALSE	FALSE	FALSE	FALSE	FALSE	FALSE											FALSE					FALSE				FALSE
1	H21		203	D4	D4		35	35	269	0		53.5	32.1	27	0	3	TRUE	TRUE	FALSE	TRUE	TRUE	FALSE	FALSE	7	16		11	8	6	9	7	1	1	FALSE	5	2	1	3	FALSE	3	13	13	FALSE	5			A13
1	H21		204	E			50	30	270	0		0	0	0	0		FALSE	FALSE	FALSE	FALSE	FALSE	FALSE	FALSE											FALSE					FALSE				FALSE
1	H21		205	E			25	30	270	0		0	0	0	0		FALSE	FALSE	FALSE	FALSE	FALSE	FALSE	FALSE											FALSE					FALSE				FALSE
1	H21		290	D			69	53	250	0		0	0	0	0		FALSE	FALSE	FALSE	FALSE	FALSE	FALSE	FALSE											FALSE					FALSE				FALSE
1	H21		291	D			75	82	255	0		0	0	0	0		FALSE	FALSE	FALSE	FALSE	FALSE	FALSE	FALSE											FALSE					FALSE				FALSE
1	H21		461	D4			93	15	270	0		0	0	0	0		FALSE	FALSE	FALSE	FALSE	FALSE	FALSE	FALSE											FALSE					FALSE				FALSE
1	H21	d	1001	D3	D3	230-235	0	0	0	0		16.4	4.4	1.4	0	2	FALSE	TRUE	FALSE	FALSE	FALSE	FALSE	FALSE	8	15		4	1	1	1	2	4	2	TRUE	1	2	3	1	FALSE	3	1	13	FALSE	2	2	1	J01
1	H21	b	1002	D3	D3	240-245	0	0	0	0		22.3	6.1	2	0	2	FALSE	TRUE	FALSE	FALSE	FALSE	FALSE	FALSE	8	15		3	1	1	1	2	4	2	TRUE	1	1	3	1	FALSE	3	1	13	FALSE	2	2	1	J01
1	H21	d	1003	D2	D1/2	208-211	0	0	0	0		16.1	6.8	2.2	0	2	FALSE	FALSE	FALSE	FALSE	FALSE	FALSE	FALSE	5	10		3	1	1	7	2	4	2	TRUE	1	2	3	3	FALSE	3	14	13	FALSE	2
1	H21	d	1004	D2	D1/2	220-225	0	0	0	0		18.8	5.9	2.2	0	2	TRUE	FALSE	TRUE	FALSE	FALSE	FALSE	FALSE	6	14		2	1	2	9	7	1	1	FALSE	5	5	2	1	TRUE	1	4	12	FALSE	2
1	H21	d	1005	D2	D1/2	220-225	0	0	0	0		14.5	4.9	2.2	0	2	FALSE	FALSE	FALSE	FALSE	FALSE	FALSE	FALSE	5	10		4	6	1	4	2	4	2	TRUE	1	1	5	3	FALSE	3	1	13	FALSE	3
1	H21	b	1006	D1/2	D1/2	212-218-220	0	0	0	0		16.6	7.6	2.2	0	2	TRUE	FALSE	FALSE	FALSE	FALSE	FALSE	FALSE	5	10		3	1	5	4	2	4	2	TRUE	1	1	3	3	FALSE	3	1	13	FALSE	1
1	H21	b	1007	D1/2	D1/2	212-218-220	0	0	0	0		16.9	7.1	2.5	0	2	FALSE	FALSE	FALSE	FALSE	FALSE	FALSE	FALSE	5	10		3	1	1	4	2	4	2	TRUE	1	1	5	3	FALSE	3	1	13	FALSE	2
1	H21	b	1008	D1/2	D1/2	212-218-220	0	0	0	0		11.7	7	1.7	0	2	TRUE	FALSE	FALSE	FALSE	FALSE	FALSE	FALSE	5	10		1	1	3	4	2	3	2	TRUE	1	6	2	3	FALSE	3	4	15	FALSE	1
1	H21	b	1009	D2	D1/2	220-230	0	0	0	0		19.8	7.4	3.7	0	2	FALSE	FALSE	FALSE	FALSE	FALSE	FALSE	FALSE	5	10		3	1	1	1	2	3	2	TRUE	1	1	4	1	FALSE	3	4	13	FALSE	2
1	H21	b	1010	D2	D1/2	220-230	0	0	0	0		16.7	6	1.7	0	2	FALSE	FALSE	FALSE	FALSE	FALSE	FALSE	FALSE	5	10		4	1	1	5	6	4	2	TRUE	1	5	4	1	FALSE	3	7	13	FALSE	2
1	H21	b	1011	D2	D1/2	220-230	0	0	0	0		13.1	4.5	1.2	0	2	FALSE	FALSE	FALSE	FALSE	FALSE	FALSE	FALSE	5	10		3	1	4	9	7	1	1	FALSE	5	1	3	3	FALSE	3	1	13	FALSE	1
1	H21	b	1012	D2	D1/2	220-230	0	0	0	0		12.1	4.1	2.5	0	2	FALSE	FALSE	FALSE	FALSE	FALSE	FALSE	FALSE	5	10		3	1	1	1	1	4	2	TRUE	1	1	3	3	FALSE	3	1	13	FALSE	2
1	H21	b	1013	D2	D1/2	220-230	0	0	0	0		22.7	9	4.2	0	2	FALSE	FALSE	FALSE	FALSE	FALSE	FALSE	FALSE	6	8		4	1	1	1	2	4	3	FALSE	1	5	3	1	FALSE	3	1	13	FALSE	2
1	H21	b	1014	D2	D1/2	218-225	0	0	0	0		20.7	7.4	3.1	0	2	TRUE	FALSE	FALSE	FALSE	FALSE	FALSE	FALSE	5	9		3	1	4	9	7	1	1	FALSE	5	1	3	1	FALSE	3	1	13	FALSE	1
1	H21	a	1015	D2	D1/2		0	0	0	0		34.6	10.6	3	0	2	FALSE	FALSE	FALSE	FALSE	FALSE	FALSE	FALSE	5	10		3	3	1	5	2	4	2	TRUE	1	2	4	3	FALSE	3	1	13	FALSE	5			X1
1	H21	a	1016	D2	D1/2	215-220	0	0	0	0		21.9	5.2	1.6	0	2	TRUE	TRUE	FALSE	TRUE	FALSE	FALSE	FALSE	8	15		3	1	5	5	2	4	2	TRUE	1	3	4	1	TRUE	1	1	13	FALSE	1	3	1	J04
1	H21	c	1017	D2	D1/2	230-235	0	0	0	0		13.9	10.3	2.7	0	8	TRUE	TRUE	FALSE	FALSE	FALSE	FALSE	FALSE	8	15		13	1	2	5	2	4	2	TRUE	5	6	5	4	FALSE	3	1	13	FALSE	1	4	3	J09
1	H21	b	1018	D2	D1/2	230-235	0	0	0	0		17.3	7.8	2.1	0	2	TRUE	TRUE	FALSE	FALSE	FALSE	FALSE	FALSE	8	15		13	1	4	9	7	1	1	FALSE	5	6	3	1	FALSE	3	1	13	FALSE	1	3	1	J04
1	H21	a	1019	D1	D1/2		0	0	0	0		13.2	4.8	1.1	0	2	TRUE	TRUE	FALSE	TRUE	FALSE	FALSE	FALSE	8	15		3	1	5	5	2	4	2	TRUE	1	3	4	1	TRUE	2	1	13	FALSE	2	12	1	J10
1	H21	b	1020	D1/2	D1/2	212-220	0	0	0	0		11.1	4.5	1.6	0	2	TRUE	TRUE	FALSE	FALSE	FALSE	FALSE	FALSE	8	15		3	1	4	9	7	1	1	FALSE	5	1	3	3	FALSE	3	12	13	FALSE	1	3	1	J04
1	H21	d	1021	D2/3	D3	230-240	0	0	0	0		17.8	5.8	1.9	0	2	FALSE	TRUE	FALSE	TRUE	FALSE	FALSE	FALSE	8	15		3	1	1	1	2	4	2	TRUE	1	2	2	1	FALSE	3	14	13	FALSE	2	3	1	J01	X14
1	H21	c	1022	D1	D1/2	213-215	0	0	0	0		16	5.4	1.5	0	2	TRUE	FALSE	FALSE	TRUE	FALSE	FALSE	FALSE	5	9		3	2	5	5	2	3	2	TRUE	1	2	4	2	FALSE	3	1	14	FALSE	1
1	H21	a	1023	D2	D1/2	220-225	0	0	0	0		24.1	7.7	4.6	0	2	FALSE	FALSE	FALSE	FALSE	FALSE	FALSE	FALSE	5	10		3	2	1	5	6	4	2	FALSE	1	1	1	3	FALSE	3	1	13	FALSE	2
1	H21	a	1024	D2/3	D3	230-235	0	0	0	0		36.4	10.6	4.5	0	2	FALSE	FALSE	FALSE	FALSE	FALSE	FALSE	FALSE	5	9		12	1	1	7	2	3	2	FALSE	1	2	3	2	FALSE	3	14	13	FALSE	2
1	H21	a	1025	D2/3	D3	230-235	0	0	0	0		12.4	4.4	1.2	0	2	TRUE	FALSE	FALSE	FALSE	FALSE	FALSE	FALSE	5	9		3	1	2	9	7	1	1	FALSE	5	6	3	4	FALSE	3	1	13	FALSE	2
1	H21	a	1026	D3	D3	235-240	0	0	0	0		39.4	10.4	4.4	0	2	FALSE	FALSE	FALSE	FALSE	FALSE	FALSE	FALSE	5	10		12	1	1	1	2	4	2	TRUE	3	1	3	1	FALSE	3	1	13	FALSE	2
1	H21	a	1027	D3	D3	235-240	0	0	0	0		16.8	5.1	1.7	0	2	FALSE	FALSE	FALSE	TRUE	FALSE	FALSE	FALSE	5	9		3	1	1	5	2	4	2	TRUE	1	4	2	1	FALSE	3	1	13	FALSE	2
1	H21	a	1028	D3	D3	235-240	0	0	0	0		12.8	5.8	1.4	0	2	TRUE	FALSE	FALSE	FALSE	FALSE	FALSE	FALSE	5	9		3	1	2	9	7	1	1	FALSE	5	6	3	1	FALSE	3	1	13	FALSE	2
1	H21	a	1029	D3	D3	235-240	0	0	0	0		16.2	6	2.1	0	2	TRUE	FALSE	FALSE	FALSE	FALSE	FALSE	FALSE	5	9		3	1	5	5	2	4	2	TRUE	3	1	3	1	FALSE	3	1	13	FALSE	1
1	H21	a	1030	D3/4	D4	250-255	0	0	0	0		23.9	10	1.9	0	2	FALSE	FALSE	FALSE	FALSE	FALSE	FALSE	FALSE	5	10		3	1	1	1	2	4	2	TRUE	1	1	3	3	FALSE	3	1	13	FALSE	2
1	H21	a	1031	D3/4	D4	245-250	0	0	0	0		13.8	6.5	1.6	0	2	TRUE	FALSE	FALSE	TRUE	FALSE	FALSE	FALSE	5	10		3	1	3	5	2	3	2	TRUE	1	6	2	2	FALSE	3	1	13	FALSE	1
1	H21	a	1032	D3/4	D4	245-250	0	0	0	0		16.9	7.6	1.8	0	2	FALSE	FALSE	FALSE	TRUE	FALSE	FALSE	FALSE	5	9		3	1	1	5	2	4	2	TRUE	1	2	3	2	FALSE	3	1	13	FALSE	2
1	H21	a	1033	D3/4	D4	245-250	0	0	0	0		14	4.7	1.4	0	2	FALSE	FALSE	FALSE	TRUE	FALSE	FALSE	FALSE	5	10		3	1	1	5	2	4	2	FALSE	1	2	2	2	FALSE	3	1	13	FALSE	2
1	H21	a	1034	D3/4	D4	245-250	0	0	0	0		19.5	8.6	2.6	0	2	FALSE	FALSE	TRUE	TRUE	FALSE	FALSE	FALSE	6	8		5	1	1	5	2	4	2	TRUE	1	5	2	2	FALSE	3	4	12	FALSE	2
1	H21	a	1035	D3/4	D4	245-250	0	0	0	0		11.8	18.9	4.8	0	3	FALSE	FALSE	TRUE	FALSE	FALSE	FALSE	FALSE	6	11		12	1	1	2	1	4	2	FALSE	3	1	6	3	FALSE	3	1	13	TRUE	3
1	H21	a	1036	D3/4	D4	245-250	0	0	0	0		16.6	12	5	0	3	FALSE	FALSE	TRUE	TRUE	FALSE	FALSE	FALSE	6	11		10	1	1	2	2	3	2	FALSE	3	1	5	3	FALSE	3	1	13	TRUE	3
1	H21	d	1037	D3	D3	230-235	0	0	0	0		25.6	10.3	1.5	0	2	FALSE	TRUE	FALSE	FALSE	FALSE	FALSE	FALSE	8	15		12	3	1	1	2	4	2	TRUE	1	2	4	3	FALSE	3	1	13	FALSE	2	4	1	J02
1	H21	a	1038	D2	D1/2	225-232	0	0	0	0		30.7	10.8	4	0	2	FALSE	TRUE	FALSE	TRUE	FALSE	FALSE	FALSE	8	15		4	1	1	4	2	4	2	TRUE	1	4	3	1	FALSE	3	7	13	FALSE	2	3	1	J02
1	H21	a	1039	D2	D1/2	220-225	0	0	0	0		15.2	4.6	1.6	0	2	FALSE	TRUE	FALSE	TRUE	FALSE	FALSE	FALSE	8	15		3	1	1	4	2	4	2	TRUE	1	2	4	1	FALSE	3	1	13	FALSE	2	13	1	J93	X23
1	H21	a	1040	D2	D1/2	220-225	0	0	0	0		31.7	7	2.9	0	2	FALSE	TRUE	FALSE	TRUE	FALSE	FALSE	FALSE	8	15		3	1	1	5	2	4	2	TRUE	1	2	3	1	FALSE	3	3	13	FALSE	2	4	1	J01	X30
1	H21	c	1041	B/D	D1/2	213-215	0	0	0	0		26.5	6.4	1.4	0	2	FALSE	TRUE	FALSE	TRUE	FALSE	FALSE	FALSE	8	15		4	1	1	4	2	4	2	TRUE	1	2	4	1	FALSE	3	1	13	FALSE	2	9	1	J01
1	H21	b	1042	D2	D1/2	230-235	0	0	0	0		29.9	6.7	2	0	2	TRUE	TRUE	FALSE	TRUE	FALSE	FALSE	FALSE	8	15		3	1	6	9	7	1	1	FALSE	5	5	3	2	FALSE	3	1	13	FALSE	2	15	1	J91
1	H21	b	1043	D2	D1/2	230-235	0	0	0	0		28	14	5.2	0	1	FALSE	TRUE	FALSE	FALSE	FALSE	FALSE	FALSE	8	15		12	2	1	1	3	2	2	TRUE	1	3	4	2	FALSE	3	1	13	FALSE	4	2	3	J97
1	H21	c	1044	D2	D1/2	230-235	0	0	0	0		24.1	19.4	4.3	0	1	TRUE	TRUE	FALSE	FALSE	FALSE	FALSE	TRUE	8	15		12	1	3	5	2	4	2	TRUE	1	6	4	4	FALSE	3	1	14	FALSE	1	3	1	H81
1	H21	a	1045	D3	D3	230-235	0	0	0	0		44.2	45.7	11.7	0	3	FALSE	TRUE	FALSE	TRUE	TRUE	FALSE	FALSE	7	16		11	1	1	1	3	4	2	TRUE	3	2	5	3	FALSE	3	1	13	FALSE	5			B07
1	H21	d	1046	D3	D3	230-235	0	0	0	0		23.1	8.4	3.4	0	2	FALSE	TRUE	FALSE	FALSE	FALSE	FALSE	FALSE	8	15		12	1	1	5	2	4	2	TRUE	1	5	2	1	FALSE	3	3	13	FALSE	5	2	3	J15
1	H21	a	2009	D2		215-220	0	0	0	0		15.9	27.6	20.6	0	4	FALSE	FALSE	FALSE	FALSE	FALSE	FALSE	FALSE	7	16									FALSE					FALSE				FALSE
1	H21		4102	D2/3	D3		0	0	0	0		44.7	55.7	25.1	0	3	FALSE	TRUE	FALSE	TRUE	TRUE	FALSE	FALSE	7	16		11	4	3	7	6	1	1	FALSE	1	1	3	3	FALSE	3	13	13	FALSE	1			A16
1	H22		5	D1			98	85	214	0		0	0	0	0		FALSE	FALSE	FALSE	FALSE	FALSE	FALSE	FALSE											FALSE					FALSE				FALSE
1	H22		6				40	17	203	0		0	0	0	0		FALSE	FALSE	FALSE	FALSE	FALSE	FALSE	FALSE											FALSE					FALSE				FALSE
1	H22		9	D1			0	60	210	0		0	0	0	0		FALSE	FALSE	FALSE	FALSE	FALSE	FALSE	FALSE											FALSE					FALSE				FALSE
1	H22		10	D1			0	58	212	0		0	0	0	0		FALSE	FALSE	FALSE	FALSE	FALSE	FALSE	FALSE											FALSE					FALSE				FALSE
1	H22		11	D1			13	74	212	0		0	0	0	0		FALSE	FALSE	FALSE	FALSE	FALSE	FALSE	FALSE											FALSE					FALSE				FALSE
1	H22		12	D3			0	98	232	0		0	0	0	0		FALSE	FALSE	FALSE	FALSE	FALSE	FALSE	FALSE											FALSE					FALSE				FALSE
1	H22		13	D3	D3		20	67	232	0		57.3	46.7	24.1	0	3	TRUE	FALSE	FALSE	TRUE	FALSE	TRUE	FALSE	7	16		11	8	6	9	7	1	1	FALSE	5	1	1	3	FALSE	3	4	13	FALSE	5
1	H22		14	D3			25	72	235	0		0	0	0	0		FALSE	FALSE	FALSE	FALSE	FALSE	FALSE	FALSE											FALSE					FALSE				FALSE
1	H22		15	D3			17	66	232	0		0	0	0	0		FALSE	FALSE	FALSE	FALSE	FALSE	FALSE	FALSE											FALSE					FALSE				FALSE
1	H22		16	D3			35	67	225	0		0	0	0	0		FALSE	FALSE	FALSE	FALSE	FALSE	FALSE	FALSE											FALSE					FALSE				FALSE
1	H22		17	D1/2			20	92	218	0		0	0	0	0		FALSE	FALSE	FALSE	FALSE	FALSE	FALSE	FALSE											FALSE					FALSE				FALSE
1	H22		18	D1			7	60	216	0		0	0	0	0		FALSE	FALSE	FALSE	FALSE	FALSE	FALSE	FALSE											FALSE					FALSE				FALSE
1	H22		19	D1			10	58	216	0		0	0	0	0		FALSE	FALSE	FALSE	FALSE	FALSE	FALSE	FALSE											FALSE					FALSE				FALSE
1	H22		20	D3			12	100	240	0		0	0	0	0		FALSE	FALSE	FALSE	FALSE	FALSE	FALSE	FALSE											FALSE					FALSE				FALSE
1	H22		21	D3			0	100	240	0		0	0	0	0		FALSE	FALSE	FALSE	FALSE	FALSE	FALSE	FALSE											FALSE					FALSE				FALSE
1	H22		22	D3			36	60	240	0		0	0	0	0		FALSE	FALSE	FALSE	FALSE	FALSE	FALSE	FALSE											FALSE					FALSE				FALSE
1	H22		23	D3			26	90	242	0		0	0	0	0		FALSE	FALSE	FALSE	FALSE	FALSE	FALSE	FALSE											FALSE					FALSE				FALSE
1	H22		24	D2			28	78	221	0		0	0	0	0		FALSE	FALSE	FALSE	FALSE	FALSE	FALSE	FALSE											FALSE					FALSE				FALSE
1	H22		25	D2			40	84	222	0		28.8	24.8	16.2	0	4	FALSE	FALSE	FALSE	FALSE	FALSE	FALSE	FALSE	7	16									FALSE					FALSE				FALSE
1	H22		26	D2			45	87	223	0		0	0	0	0		FALSE	FALSE	FALSE	FALSE	FALSE	FALSE	FALSE											FALSE					FALSE				FALSE
1	H22		27	D2			48	88	222	0		0	0	0	0		FALSE	FALSE	FALSE	FALSE	FALSE	FALSE	FALSE											FALSE					FALSE				FALSE
1	H22		28	D2			12	92	221	0		0	0	0	0		FALSE	FALSE	FALSE	FALSE	FALSE	FALSE	FALSE											FALSE					FALSE				FALSE
1	H22	a	29	D2	D1/2		41	90	221	0		30.4	34.8	12	0	3	FALSE	TRUE	FALSE	TRUE	TRUE	FALSE	FALSE	7	16		11	1	3	1	1	4	2	FALSE	1	6	4	4	FALSE	3	1	13	FALSE	1			B07
1	H22		30	D2			38	70	220	0		0	0	0	0		FALSE	FALSE	FALSE	FALSE	FALSE	FALSE	FALSE											FALSE					FALSE				FALSE
1	H22		31	D2			42	77	218	0		0	0	0	0		FALSE	FALSE	FALSE	FALSE	FALSE	FALSE	FALSE											FALSE					FALSE				FALSE
1	H22		32	D2			32	0	231	0		0	0	0	0		FALSE	FALSE	FALSE	FALSE	FALSE	FALSE	FALSE											FALSE					FALSE				FALSE
1	H22		33	D3			17	3	234	0		0	0	0	0		FALSE	FALSE	FALSE	FALSE	FALSE	FALSE	FALSE											FALSE					FALSE				FALSE
1	H22		34	D3			13	30	235	0		0	0	0	0		FALSE	FALSE	FALSE	FALSE	FALSE	FALSE	FALSE											FALSE					FALSE				FALSE
1	H22		35	D2/3			22	0	230	0		0	0	0	0		FALSE	FALSE	FALSE	FALSE	FALSE	FALSE	FALSE											FALSE					FALSE				FALSE
1	H22		36	D3			0	34	245	0		0	0	0	0		FALSE	FALSE	FALSE	FALSE	FALSE	FALSE	FALSE											FALSE					FALSE				FALSE
1	H22		37	D3			10	43	240	0		0	0	0	0		FALSE	FALSE	FALSE	FALSE	FALSE	FALSE	FALSE											FALSE					FALSE				FALSE
1	H22		38	D3			2	42	240	0		0	0	0	0		FALSE	FALSE	FALSE	FALSE	FALSE	FALSE	FALSE											FALSE					FALSE				FALSE
1	H22		39	D2			32	0	232	0		0	0	0	0		FALSE	FALSE	FALSE	FALSE	FALSE	FALSE	FALSE											FALSE					FALSE				FALSE
1	H22		40	D2			7	5	220	0		0	0	0	0		FALSE	FALSE	FALSE	FALSE	FALSE	FALSE	FALSE											FALSE					FALSE				FALSE
1	H22		41	D2			22	26	230	0		0	0	0	0		FALSE	FALSE	FALSE	FALSE	FALSE	FALSE	FALSE											FALSE					FALSE				FALSE
1	H22		42	D2			28	0	218	0		0	0	0	0		FALSE	FALSE	FALSE	FALSE	FALSE	FALSE	FALSE											FALSE					FALSE				FALSE
1	H22		43	D2			10	10	220	0		0	0	0	0		FALSE	FALSE	FALSE	FALSE	FALSE	FALSE	FALSE											FALSE					FALSE				FALSE
1	H22		44	D2			26	7	218	0		0	0	0	0		FALSE	FALSE	FALSE	FALSE	FALSE	FALSE	FALSE											FALSE					FALSE				FALSE
1	H22		45	D1			29	2	215	0		0	0	0	0		FALSE	FALSE	FALSE	FALSE	FALSE	FALSE	FALSE											FALSE					FALSE				FALSE
1	H22		46	D3			7	49	246	0		0	0	0	0		FALSE	FALSE	FALSE	FALSE	FALSE	FALSE	FALSE											FALSE					FALSE				FALSE
1	H22		47	D3			0	25	246	0		0	0	0	0		FALSE	FALSE	FALSE	FALSE	FALSE	FALSE	FALSE											FALSE					FALSE				FALSE
1	H22		48	D3			10	40	247	0		0	0	0	0		FALSE	FALSE	FALSE	FALSE	FALSE	FALSE	FALSE											FALSE					FALSE				FALSE
1	H22	a	49	D1	D1/2		42	0	217	0		54.4	25.1	18.2	0	1	FALSE	TRUE	FALSE	TRUE	TRUE	FALSE	FALSE	7	16		11	2	1	9	2	4	3	FALSE	3	5	6	3	FALSE	3	1	13	FALSE	5			A13
1	H22		50	D3			0	30	246	0		0	0	0	0		FALSE	FALSE	FALSE	FALSE	FALSE	FALSE	FALSE											FALSE					FALSE				FALSE
1	H22		51	D1			37	11	218	0		0	0	0	0		FALSE	FALSE	FALSE	FALSE	FALSE	FALSE	FALSE											FALSE					FALSE				FALSE
1	H22		52	D1			20	48	217	0		0	0	0	0		FALSE	FALSE	FALSE	FALSE	FALSE	FALSE	FALSE											FALSE					FALSE				FALSE
1	H22		53	D1			27	0	213	0		0	0	0	0		FALSE	FALSE	FALSE	FALSE	FALSE	FALSE	FALSE											FALSE					FALSE				FALSE
1	H22		54	D1			2	45	215	0		0	0	0	0		FALSE	FALSE	FALSE	FALSE	FALSE	FALSE	FALSE											FALSE					FALSE				FALSE
1	H22		55	D1			49	5	213	0		0	0	0	0		FALSE	FALSE	FALSE	FALSE	FALSE	FALSE	FALSE											FALSE					FALSE				FALSE
1	H22		56	D4			94	3	245	0		0	0	0	0		FALSE	FALSE	FALSE	FALSE	FALSE	FALSE	FALSE											FALSE					FALSE				FALSE
1	H22		58	D2	D1/2		70	27	223	0		39.1	23.1	9.9	0	3	FALSE	TRUE	FALSE	TRUE	TRUE	FALSE	FALSE	7	16		11	5	1	1	1	2	3	FALSE	1	1	3	3	FALSE	3	1	13	FALSE	1			B07
1	H22		59	D1			65	19	218	0		0	0	0	0		FALSE	FALSE	FALSE	FALSE	FALSE	FALSE	FALSE											FALSE					FALSE				FALSE
1	H22		60	D1	D1/2		92	57	216	0		54.5	30.8	15.7	0	3	FALSE	TRUE	FALSE	TRUE	TRUE	FALSE	FALSE	7	16		11	1	1	2	1	2	2	FALSE	1	2	4	3	FALSE	3	1	13	FALSE	5			A10
1	H22		61	D2			48	25	221	0		0	0	0	0		FALSE	FALSE	FALSE	FALSE	FALSE	FALSE	FALSE											FALSE					FALSE				FALSE
1	H22		62	D2			57	8	222	0		0	0	0	0		FALSE	FALSE	FALSE	FALSE	FALSE	FALSE	FALSE											FALSE					FALSE				FALSE
1	H22		63	B			66	19	205	0		0	0	0	0		FALSE	FALSE	FALSE	FALSE	FALSE	FALSE	FALSE											FALSE					FALSE				FALSE
1	H22		64	D1			70	75	217	0		0	0	0	0		FALSE	FALSE	FALSE	FALSE	FALSE	FALSE	FALSE											FALSE					FALSE				FALSE
1	H22		65	D3			69	46	228	0		0	0	0	0		FALSE	FALSE	FALSE	FALSE	FALSE	FALSE	FALSE											FALSE					FALSE				FALSE
1	H22		66	D1			80	92	211	0		0	0	0	0		FALSE	FALSE	FALSE	FALSE	FALSE	FALSE	FALSE											FALSE					FALSE				FALSE
1	H22		67	D1			53	100	210	0		0	0	0	0		FALSE	FALSE	FALSE	FALSE	FALSE	FALSE	FALSE											FALSE					FALSE				FALSE
1	H22		68	D1			70	96	212	0		0	0	0	0		FALSE	FALSE	FALSE	FALSE	FALSE	FALSE	FALSE											FALSE					FALSE				FALSE
1	H22		69	D1			94	93	209	0		0	0	0	0		FALSE	FALSE	FALSE	FALSE	FALSE	FALSE	FALSE											FALSE					FALSE				FALSE
1	H22		70	D2	D1/2		49	66	221	0		34.1	12.4	4.2	0	1	FALSE	FALSE	FALSE	FALSE	FALSE	FALSE	FALSE	5	10		4	1	1	3	1	2	2	TRUE	1	1	4	2	FALSE	3	1	13	FALSE	2
1	H22		71	D2	D1/2		45	18	226	0		48.8	39.1	22.4	0	3	FALSE	TRUE	FALSE	TRUE	TRUE	FALSE	FALSE	7	16		11	4	3	1	3	4	3	FALSE	5	6	6	4	FALSE	3	12	14	FALSE	1			B07
1	H22		72	D2			57	56	225	0		0	0	0	0		FALSE	FALSE	FALSE	FALSE	FALSE	FALSE	FALSE											FALSE					FALSE				FALSE
1	H22		73	D2			41	53	220	0		0	0	0	0		FALSE	FALSE	FALSE	FALSE	FALSE	FALSE	FALSE											FALSE					FALSE				FALSE
1	H22		74	D2			64	37	223	0		0	0	0	0		FALSE	FALSE	FALSE	FALSE	FALSE	FALSE	FALSE											FALSE					FALSE				FALSE
1	H22		75	D1	D1/2		75	90	217	0		19	8.8	2.7	0	2	FALSE	TRUE	FALSE	TRUE	FALSE	FALSE	FALSE	8	15		3	1	1	4	5	4	2	TRUE	1	1	3	3	FALSE	3	1	13	FALSE	2	8	1	J02	X24
1	H22		76	D1	D1/2		76	100	217	0		28.1	11.6	2.5	0	1	FALSE	FALSE	TRUE	TRUE	FALSE	FALSE	FALSE	5	10		4	3	1	5	2	4	2	TRUE	1	5	4	3	FALSE	3	1	13	FALSE	4
1	H22		77				66	89	216	0		0	0	0	0		FALSE	FALSE	FALSE	FALSE	FALSE	FALSE	FALSE											FALSE					FALSE				FALSE
1	H22		78	D1			83	97	213	0		0	0	0	0		FALSE	FALSE	FALSE	FALSE	FALSE	FALSE	FALSE											FALSE					FALSE				FALSE
1	H22		79				57	94	228	0		0	0	0	0		FALSE	FALSE	FALSE	FALSE	FALSE	FALSE	FALSE											FALSE					FALSE				FALSE
1	H22		80				63	85	222	0		0	0	0	0		FALSE	FALSE	FALSE	FALSE	FALSE	FALSE	FALSE											FALSE					FALSE				FALSE
1	H22		81	D1			66	96	218	0		0	0	0	0		FALSE	FALSE	FALSE	FALSE	FALSE	FALSE	FALSE											FALSE					FALSE				FALSE
1	H22		82	D1			61	98	218	0		0	0	0	0		FALSE	FALSE	FALSE	FALSE	FALSE	FALSE	FALSE											FALSE					FALSE				FALSE
1	H22		83				63	93	222	0		0	0	0	0		FALSE	FALSE	FALSE	FALSE	FALSE	FALSE	FALSE											FALSE					FALSE				FALSE
1	H22		84	D1/2			83	98	220	0		0	0	0	0		FALSE	FALSE	FALSE	FALSE	FALSE	FALSE	FALSE											FALSE					FALSE				FALSE
1	H22		85	D3			54	75	228	0		0	0	0	0		FALSE	FALSE	FALSE	FALSE	FALSE	FALSE	FALSE											FALSE					FALSE				FALSE
1	H22		86	D3	D3		92	28	231	0		40	56	16.8	0	3	FALSE	TRUE	FALSE	TRUE	TRUE	FALSE	FALSE	7	16		11	3	3	3	1	2	2	FALSE	3	6	5	4	FALSE	3	1	13	FALSE	1
1	H22		87	D3			62	15	233	0		0	0	0	0		FALSE	FALSE	FALSE	FALSE	FALSE	FALSE	FALSE											FALSE					FALSE				FALSE
1	H22		88	D3	D3		51	75	233	0		54.2	26.8	13.5	0	1	FALSE	TRUE	FALSE	TRUE	TRUE	FALSE	FALSE	7	11		11	2	1	1	3	4	2	FALSE	3	2	2	3	FALSE	3	4	7	TRUE	4			A13
1	H22		89	D3			62	59	236	0		0	0	0	0		FALSE	FALSE	FALSE	FALSE	FALSE	FALSE	FALSE											FALSE					FALSE				FALSE
1	H22		90	D3	D3		54	29	237	0		32.1	35.4	37.7	0	4	FALSE	FALSE	FALSE	FALSE	FALSE	FALSE	FALSE	7	16		11	8	1	9	7	1	1	FALSE	5	6		4	FALSE	3	13	14	FALSE	6
1	H22		91				58	71	237	0		0	0	0	0		FALSE	FALSE	FALSE	FALSE	FALSE	FALSE	FALSE											FALSE					FALSE				FALSE
1	H22		92				70	18	232	0		0	0	0	0		FALSE	FALSE	FALSE	FALSE	FALSE	FALSE	FALSE											FALSE					FALSE				FALSE
1	H22		93				75	83	233	0		0	0	0	0		FALSE	FALSE	FALSE	FALSE	FALSE	FALSE	FALSE											FALSE					FALSE				FALSE
1	H22		95	D3			61	21	233	0		0	0	0	0		FALSE	FALSE	FALSE	FALSE	FALSE	FALSE	FALSE											FALSE					FALSE				FALSE
1	H22		96	D4			75	54	245	0		0	0	0	0		FALSE	FALSE	FALSE	FALSE	FALSE	FALSE	FALSE											FALSE					FALSE				FALSE
1	H22		98	D3			34	100	234	0		0	0	0	0		FALSE	FALSE	FALSE	FALSE	FALSE	FALSE	FALSE											FALSE					FALSE				FALSE
1	H22		99				47	96	246	0		0	0	0	0		FALSE	FALSE	FALSE	FALSE	FALSE	FALSE	FALSE											FALSE					FALSE				FALSE
1	H22		100	D1/2			53	100	220	0		0	0	0	0		FALSE	FALSE	FALSE	FALSE	FALSE	FALSE	FALSE											FALSE					FALSE				FALSE
1	H22		101	D3			42	80	229	0		0	0	0	0		FALSE	FALSE	FALSE	FALSE	FALSE	FALSE	FALSE											FALSE					FALSE				FALSE
1	H22		102	D3			55	100	231	0		0	0	0	0		FALSE	FALSE	FALSE	FALSE	FALSE	FALSE	FALSE											FALSE					FALSE				FALSE
1	H22		1001	D3	D3	225-235	0	0	0	0		17.9	5.3	1.9	0	2	FALSE	FALSE	FALSE	FALSE	FALSE	FALSE	FALSE	5	10		4	1	1	5	2	3	2	TRUE	1	1	2	2	FALSE	3	1	13	FALSE	2
1	H22		1002	D3	D3	225-235	0	0	0	0		13.6	6.7	2.5	0	2	TRUE	FALSE	FALSE	FALSE	FALSE	FALSE	FALSE	3	10		3	2	3	1	2	4	2	TRUE	1	6	2	4	FALSE	3	1	13	FALSE	1
1	H22		1003	D2	D1/2	217-227	0	0	0	0		14.4	5.4	0.8	0	2	FALSE	FALSE	FALSE	FALSE	FALSE	FALSE	FALSE	5	10		3	1	1	4	2	4	2	TRUE	1	1	3	1	TRUE	1	4	13	FALSE	2
1	H22		1004	D2	D1/2	217-227	0	0	0	0		9.4	4.9	0.9	0	2	TRUE	FALSE	FALSE	FALSE	FALSE	FALSE	FALSE	5	10		3	1	4	9	7	1	1	FALSE	5	6	4	4	FALSE	4	14	13	FALSE	1
1	H22		1005	D2	D1/2	217-227	0	0	0	0		11.3	4.7	1.1	0	2	FALSE	FALSE	FALSE	FALSE	FALSE	FALSE	FALSE	5	10		3	1	1	4	6	4	2	FALSE	1	2	4	3	FALSE	3	7	13	FALSE	3
1	H22	b+d	1006				0	0	0	0		13.7	4	0.9	0	2	FALSE	FALSE	FALSE	FALSE	FALSE	FALSE	FALSE	5	10		3	1	1	5	1	4	2	TRUE	1	2	4	3	FALSE	3	7	13	FALSE	4
1	H22	b+d	1007				0	0	0	0		10.2	6.1	1.4	0	2	TRUE	FALSE	FALSE	FALSE	FALSE	FALSE	FALSE	5	10		3	1	3	5	2	4	2	TRUE	4	6	3	4	FALSE	3	1	13	FALSE	1
1	H22	b+d	1008				0	0	0	0		11.7	5.6	1	0	2	TRUE	FALSE	FALSE	FALSE	FALSE	FALSE	FALSE	5	10		3	1	2	9	7	1	1	FALSE	5	6	4	4	FALSE	3	1	13	FALSE	2
1	H22	a	1009	D2	D1/2	220-230	0	0	0	0		17.1	7.1	2.3	0	2	FALSE	FALSE	TRUE	FALSE	FALSE	FALSE	FALSE	6	8		5	1	1	1	2	4	2	TRUE	1	1	5	1	TRUE	2	4	13	FALSE	3
1	H22	a	1010	D1	D1/2	213-218	0	0	0	0		18.9	8.3	2.3	0	2	TRUE	FALSE	FALSE	FALSE	FALSE	FALSE	FALSE	3	10		5	2	3	4	5	4	3	TRUE	1	2	3	1	FALSE	3	1	13	FALSE	1
1	H22	a	1011	D1	D1/2	213-218	0	0	0	0		29.6	12	4.4	0	1	FALSE	FALSE	TRUE	FALSE	FALSE	FALSE	FALSE	6	13		6	1	1	1	2	4	3	TRUE	1	1	5	1	TRUE	2	4	11	FALSE	5
1	H22	a	1012	D2	D1/2	220-230	0	0	0	0		26	13.4	2.2	0	1	FALSE	FALSE	FALSE	FALSE	FALSE	FALSE	FALSE	5	10		3	1	5	1	2	2	3	TRUE	1	1	4	3	FALSE	3	1	13	FALSE	1
1	H22		1013	D2	D1/2		0	0	0	0		29.3	11.4	2.2	0	2	FALSE	FALSE	FALSE	FALSE	FALSE	FALSE	FALSE	5	10		4	3	1	4	2	4	1	TRUE	1	5	3	1	FALSE	3	1	13	FALSE	2
1	H22	b	1014	D1	D1/2		0	0	0	0		22	8.3	2.4	0	2	FALSE	FALSE	FALSE	TRUE	FALSE	FALSE	FALSE	5	10		4	1	1	1	2	4	2	TRUE	1	5	4	3	FALSE	3	1	13	FALSE	4
1	H22	a	1015	D2	D1/2	220-230	0	0	0	0		28.3	10.8	3.6	0	2	FALSE	TRUE	FALSE	TRUE	FALSE	FALSE	FALSE	8	15		3	1	1	4	2	3	2	TRUE	1	1	4	3	FALSE	3	7	13	FALSE	2	6	1	J10	X19
1	H22	b	1016	D3	D3	235-245	0	0	0	0		17.8	5.3	1.9	0	2	TRUE	TRUE	FALSE	TRUE	FALSE	FALSE	FALSE	8	15		3	1	6	9	7	1	1	FALSE	5	2	3	1	FALSE	3	1	13	FALSE	2	3	1	J01
1	H22	b	1017	D3	D3	235	0	0	0	0		31	10.6	4.1	0	2	FALSE	FALSE	FALSE	FALSE	FALSE	FALSE	FALSE	5	10		12	3	1	5	2	3	2	TRUE	1	5	4	2	FALSE	3	7	13	FALSE	4
1	H22	b	1018	D3	D3	235	0	0	0	0		22.2	11.8	3.3	0	2	TRUE	FALSE	FALSE	FALSE	FALSE	FALSE	FALSE	5	9		12	1	5	1	2	4	2	TRUE	1	1	4	3	FALSE	3	12	14	FALSE	1
1	H22	b	1019	D3	D3	235	0	0	0	0		29.9	12	8.3	0	1	TRUE	FALSE	TRUE	TRUE	FALSE	FALSE	FALSE	2	18		12	2	6	9	7	1	1	FALSE	5	5	1	3	TRUE	1	4	13	FALSE	4
1	H22	b	1020	D3	D3	235	0	0	0	0		27.7	11	2.3	0	2	TRUE	FALSE	FALSE	FALSE	FALSE	FALSE	FALSE	5	9		12	4	5	5	2	4	2	TRUE	1	2	4	1	FALSE	3	1	14	FALSE	1
1	H22	b	1021	D3	D3	235	0	0	0	0		26.2	14.8	4.5	0	3	FALSE	FALSE	TRUE	FALSE	FALSE	FALSE	FALSE	6	8		12	1	1	5	1	3	2	TRUE	1	1	3	1	FALSE	3	7	13	FALSE	2
1	H22	b	1022	D3	D3	230-235	0	0	0	0		31.8	11.2	2.5	0	2	FALSE	FALSE	FALSE	FALSE	FALSE	FALSE	FALSE	3	17		12	6	1	4	2	4	2	TRUE	1	5	3	3	FALSE	3	1	13	FALSE	2
1	H22	b	1023	D1	D1/2	215-218	0	0	0	0		18.8	19.7	5.1	0	3	FALSE	FALSE	TRUE	FALSE	FALSE	FALSE	FALSE	6	8		12	3	1	1	2	3	2	FALSE	3	5	5	3	FALSE	3	7	13	FALSE	4
1	H22	b	1024	D1	D1/2	215-218	0	0	0	0		19.9	5.8	4.6	0	2	FALSE	FALSE	FALSE	TRUE	FALSE	FALSE	FALSE	3	17		12	2	1	5	2	4	2	FALSE	1	2	1	3	FALSE	3	7	13	FALSE	2
1	H22	b	1025	D1	D1/2	215-218	0	0	0	0		26.4	9.7	2.7	0	2	FALSE	FALSE	FALSE	TRUE	FALSE	FALSE	FALSE	5	10		4	1	1	5	2	4	2	FALSE	1	2	4	1	FALSE	3	7	13	FALSE	2
1	H22	b	1026	D3	D3	223-230	0	0	0	0		14.3	5.4	1.4	0	2	TRUE	FALSE	FALSE	TRUE	FALSE	FALSE	FALSE	5	9		3	1	4	9	7	1	1	FALSE	5	1	3	1	FALSE	3	1	13	FALSE	1
1	H22	b	1027	D3	D3	223-230	0	0	0	0		15.9	8.5	1.5	0	2	FALSE	FALSE	FALSE	TRUE	FALSE	FALSE	FALSE	5	9		3	1	1	5	2	4	2	TRUE	1	5	4	3	FALSE	3	7	13	FALSE	2
1	H22	b	1028	D3	D3	223-230	0	0	0	0		12.2	6.5	2.4	0	7	FALSE	FALSE	FALSE	FALSE	FALSE	FALSE	FALSE	5	10		5	4	1	1	2	4	2	TRUE	1	2	4	1	FALSE	3	7	13	FALSE	5
1	H22	b	1029	D3	D3	223-230	0	0	0	0		15.7	5.8	3.7	0	2	FALSE	FALSE	FALSE	TRUE	FALSE	FALSE	FALSE	5	10		3	1	1	5	2	4	3	TRUE	1	1	1	3	FALSE	3	1	13	FALSE	2
1	H22	b	1030	D1	D1/2	210-215	0	0	0	0		31.5	14.6	3.8	0	1	TRUE	FALSE	FALSE	FALSE	FALSE	FALSE	FALSE	5	9		12	1	5	5	1	4	2	TRUE	1	1	4	1	FALSE	3	1	14	FALSE	1
1	H22	b	1031	D1	D1/2	210-215	0	0	0	0		19	6.8	1.6	0	2	TRUE	FALSE	FALSE	TRUE	FALSE	FALSE	FALSE	5	10		4	1	5	5	2	4	2	TRUE	1	1	3	1	FALSE	3	1	14	FALSE	1
1	H22	b	1032	D1	D1/2	210-215	0	0	0	0		13.9	7.5	2	0	2	TRUE	FALSE	FALSE	TRUE	FALSE	FALSE	FALSE	5	10		3	1	6	9	7	1	1	FALSE	5	1	4	1	FALSE	3	1	13	FALSE	2
1	H22	b	1033	D1	D1/2	210-215	0	0	0	0		17.8	5.2	1.3	0	2	TRUE	FALSE	FALSE	TRUE	FALSE	FALSE	FALSE	5	10		12	1	6	9	7	1	1	FALSE	5	1	3	2	FALSE	3	12	13	FALSE	2
1	H22	b	1034	D2	D1/2	218-223	0	0	0	0		29.3	12.1	3.3	0	1	FALSE	FALSE	FALSE	TRUE	FALSE	FALSE	FALSE	5	10		5	1	1	5	2	4	2	TRUE	1	5	4	1	FALSE	3	7	13	FALSE	4
1	H22	b	1035	D2	D1/2	218-223	0	0	0	0		23.5	10	4.4	0	2	FALSE	FALSE	FALSE	FALSE	FALSE	FALSE	FALSE	5	10		12	4	1	1	1	2	2	FALSE	1	1	4	1	FALSE	3	3	13	FALSE	5
1	H22	b	1036	D2	D1/2	218-223	0	0	0	0		26.3	7.9	1.3	0	2	FALSE	FALSE	FALSE	FALSE	FALSE	FALSE	FALSE	6	8		12	1	1	5	2	4	2	TRUE	1	2	3	1	FALSE	3	2	13	FALSE	2
1	H22	b	1037	D2	D1/2	218-223	0	0	0	0		13.6	6.3	3.3	0	7	FALSE	FALSE	FALSE	FALSE	FALSE	FALSE	FALSE	5	10		3	1	1	1	2	4	2	TRUE	1	1	3	1	FALSE	3	12	13	FALSE	5
1	H22	b	1038	D2	D1/2	218-223	0	0	0	0		43.1	14.5	7.2	0	1	FALSE	FALSE	TRUE	FALSE	FALSE	FALSE	FALSE	6	13		12	1	1	5	2	4	2	TRUE	1	5	5	2	FALSE	3	7	8	FALSE	4
1	H22	b	1039	D2	D1/2	218-223	0	0	0	0		46.1	7	5.3	0	2	FALSE	FALSE	FALSE	TRUE	FALSE	FALSE	FALSE	2	18		7	6	1	7	6	3	3	TRUE	1	4	1	1	TRUE	1	4	13	FALSE	5
1	H22	b	1040	D2	D1/2	218-223	0	0	0	0		13.7	4.9	2	0	2	TRUE	FALSE	FALSE	TRUE	FALSE	FALSE	FALSE	5	9		3	1	2	9	7	1	1	FALSE	5	6	4	1	FALSE	3	7	13	FALSE	2
1	H22	b	1041	D2	D1/2	218-223	0	0	0	0		11.6	7.6	1.3	0	2	TRUE	FALSE	FALSE	TRUE	FALSE	FALSE	FALSE	5	10		3	1	4	9	7	1	1	FALSE	5	6	4	4	FALSE	3	1	13	FALSE	1
1	H22	b	1042	D2	D1/2	218-223	0	0	0	0		15.1	5.6	1.3	0	2	FALSE	FALSE	FALSE	TRUE	FALSE	FALSE	FALSE	5	9		3	1	1	5	2	4	2	TRUE	1	2	4	3	FALSE	3	1	13	FALSE	2
1	H22	b	1043	D2	D1/2	218-223	0	0	0	0		10.4	4	1.7	0	2	FALSE	FALSE	FALSE	TRUE	FALSE	FALSE	FALSE	5	10		3	2	1	5	2	4	2	TRUE	1	1	3	3	FALSE	3	1	13	FALSE	2
1	H22	b	1044	D2	D1/2	218-223	0	0	0	0		9.2	4	1.9	0	2	TRUE	FALSE	FALSE	TRUE	FALSE	FALSE	FALSE	5	9		3	1	2	9	7	1	1	FALSE	5	6	4	4	FALSE	3	7	13	FALSE	2
1	H22	b	1045	D2	D1/2	218-223	0	0	0	0		8.9	2.8	0.9	0	2	TRUE	FALSE	FALSE	TRUE	FALSE	FALSE	FALSE	5	9		3	1	4	9	7	1	1	FALSE	5	6	4	3	FALSE	3	1	13	FALSE	1
1	H22	b	1046	D2	D1/2	218-223	0	0	0	0		13	5.1	1.3	0	2	FALSE	FALSE	FALSE	TRUE	FALSE	FALSE	FALSE	5	9		3	1	1	1	2	4	2	TRUE	1	2	3	3	FALSE	3	1	13	FALSE	2
1	H22	b	2005	D2			0	0	0	0		38.8	26.4	17	0	4	FALSE	FALSE	FALSE	FALSE	FALSE	FALSE	FALSE	7	16									FALSE					FALSE				FALSE
1	H22	b	2012	D2			0	0	0	0		27.4	20.2	14.1	0	4	FALSE	FALSE	FALSE	FALSE	FALSE	FALSE	FALSE	7	16									FALSE					FALSE				FALSE
1	H23		1				5	57	213	0		0	0	0	0		FALSE	FALSE	FALSE	FALSE	FALSE	FALSE	FALSE											FALSE					FALSE				FALSE
1	H23		2				5	57	213	0		0	0	0	0		FALSE	FALSE	FALSE	FALSE	FALSE	FALSE	FALSE											FALSE					FALSE				FALSE
1	H23		3				42	90	207	0		0	0	0	0		FALSE	FALSE	FALSE	FALSE	FALSE	FALSE	FALSE											FALSE					FALSE				FALSE
1	H23		5				49	79	195	0		0	0	0	0		FALSE	FALSE	FALSE	FALSE	FALSE	FALSE	FALSE											FALSE					FALSE				FALSE
1	H23		6				96	14	203	0	Pestle frgm	0	0	0	0		FALSE	FALSE	FALSE	FALSE	FALSE	FALSE	FALSE											FALSE					FALSE				FALSE
1	H23		7				24	77	204	0		0	0	0	0		FALSE	FALSE	FALSE	FALSE	FALSE	FALSE	FALSE											FALSE					FALSE				FALSE
1	H23		8				13	79	213	0	Bone tool	0	0	0	0		FALSE	FALSE	FALSE	FALSE	FALSE	FALSE	FALSE											FALSE					FALSE				FALSE
1	H23		9				22	67	213	0	Bone tool	0	0	0	0		FALSE	FALSE	FALSE	FALSE	FALSE	FALSE	FALSE											FALSE					FALSE				FALSE
1	H23		10				17	82	214	0	Bone tool	0	0	0	0		FALSE	FALSE	FALSE	FALSE	FALSE	FALSE	FALSE											FALSE					FALSE				FALSE
1	H23		11				1	87	217	0		0	0	0	0		FALSE	FALSE	FALSE	FALSE	FALSE	FALSE	FALSE											FALSE					FALSE				FALSE
1	H23		12				30	80	220	0		0	0	0	0		FALSE	FALSE	FALSE	FALSE	FALSE	FALSE	FALSE											FALSE					FALSE				FALSE
1	H23		13				30	91	215	0		0	0	0	0		FALSE	FALSE	FALSE	FALSE	FALSE	FALSE	FALSE											FALSE					FALSE				FALSE
1	H23		14				14	71	222	0		0	0	0	0		FALSE	FALSE	FALSE	FALSE	FALSE	FALSE	FALSE											FALSE					FALSE				FALSE
1	H23		15				40	70	222	0	Bone tool	0	0	0	0		FALSE	FALSE	FALSE	FALSE	FALSE	FALSE	FALSE											FALSE					FALSE				FALSE
1	H23		16				66	20	225	0	Bone tool	0	0	0	0		FALSE	FALSE	FALSE	FALSE	FALSE	FALSE	FALSE											FALSE					FALSE				FALSE
1	H23		17				17	80	228	0	Bone tool	0	0	0	0		FALSE	FALSE	FALSE	FALSE	FALSE	FALSE	FALSE											FALSE					FALSE				FALSE
1	H23		18				13	87	229	0		0	0	0	0		FALSE	FALSE	FALSE	FALSE	FALSE	FALSE	FALSE											FALSE					FALSE				FALSE
1	H23		19				1	78	237	0		0	0	0	0		FALSE	FALSE	FALSE	FALSE	FALSE	FALSE	FALSE											FALSE					FALSE				FALSE
1	H23		20				97	93	233	0		0	0	0	0		FALSE	FALSE	FALSE	FALSE	FALSE	FALSE	FALSE											FALSE					FALSE				FALSE
1	H23		21				82	97	218	0		0	0	0	0		FALSE	FALSE	FALSE	FALSE	FALSE	FALSE	FALSE											FALSE					FALSE				FALSE
1	H23		22				77	90	224	0		0	0	0	0		FALSE	FALSE	FALSE	FALSE	FALSE	FALSE	FALSE											FALSE					FALSE				FALSE
1	H23		23				77	90	224	0		0	0	0	0		FALSE	FALSE	FALSE	FALSE	FALSE	FALSE	FALSE											FALSE					FALSE				FALSE
1	H23		24				85	69	225	0		0	0	0	0		FALSE	FALSE	FALSE	FALSE	FALSE	FALSE	FALSE											FALSE					FALSE				FALSE
1	H23		25				80	68	226	0		0	0	0	0		FALSE	FALSE	FALSE	FALSE	FALSE	FALSE	FALSE											FALSE					FALSE				FALSE
1	H23		26				68	71	227	0		0	0	0	0		FALSE	FALSE	FALSE	FALSE	FALSE	FALSE	FALSE											FALSE					FALSE				FALSE
1	H23		27				97	56	233	0		0	0	0	0		FALSE	FALSE	FALSE	FALSE	FALSE	FALSE	FALSE											FALSE					FALSE				FALSE
1	H23		28				80	72	216	0		0	0	0	0		FALSE	FALSE	FALSE	FALSE	FALSE	FALSE	FALSE											FALSE					FALSE				FALSE
1	H23		29				88	68	217	0		0	0	0	0		FALSE	FALSE	FALSE	FALSE	FALSE	FALSE	FALSE											FALSE					FALSE				FALSE
1	H23		30				88	40	225	0		0	0	0	0		FALSE	FALSE	FALSE	FALSE	FALSE	FALSE	FALSE											FALSE					FALSE				FALSE
1	H23		31				2	98	257	0		0	0	0	0		FALSE	FALSE	FALSE	FALSE	FALSE	FALSE	FALSE											FALSE					FALSE				FALSE
1	H23		32				93	0	231	0		0	0	0	0		FALSE	FALSE	FALSE	FALSE	FALSE	FALSE	FALSE											FALSE					FALSE				FALSE
1	I19		1				37	35	184	0		0	0	0	0		FALSE	FALSE	FALSE	FALSE	FALSE	FALSE	FALSE											FALSE					FALSE				FALSE
1	I19		2	B			47	50	185	0		0	0	0	0		FALSE	FALSE	FALSE	FALSE	FALSE	FALSE	FALSE											FALSE					FALSE				FALSE
1	I19		3				48	30	187	0		0	0	0	0		FALSE	FALSE	FALSE	FALSE	FALSE	FALSE	FALSE											FALSE					FALSE				FALSE
1	I19		4	B			32	32	185	0		0	0	0	0		FALSE	FALSE	FALSE	FALSE	FALSE	FALSE	FALSE											FALSE					FALSE				FALSE
1	I19		5	B			23	41	182	0		0	0	0	0		FALSE	FALSE	FALSE	FALSE	FALSE	FALSE	FALSE											FALSE					FALSE				FALSE
1	I19		6				36	85	171	0		0	0	0	0		FALSE	FALSE	FALSE	FALSE	FALSE	FALSE	FALSE											FALSE					FALSE				FALSE
1	I19		7	B			47	88	174	0		0	0	0	0		FALSE	FALSE	FALSE	FALSE	FALSE	FALSE	FALSE											FALSE					FALSE				FALSE
1	I19		8	B			45	99	174	0		0	0	0	0		FALSE	FALSE	FALSE	FALSE	FALSE	FALSE	FALSE											FALSE					FALSE				FALSE
1	I19		9	B			37	61	177	0		0	0	0	0		FALSE	FALSE	FALSE	FALSE	FALSE	FALSE	FALSE											FALSE					FALSE				FALSE
1	I19		10	B			58	48	183	0		0	0	0	0		FALSE	FALSE	FALSE	FALSE	FALSE	FALSE	FALSE											FALSE					FALSE				FALSE
1	I19		11	B			68	35	183	0		0	0	0	0		FALSE	FALSE	FALSE	FALSE	FALSE	FALSE	FALSE											FALSE					FALSE				FALSE
1	I19		12	B			64	17	188	0		0	0	0	0		FALSE	FALSE	FALSE	FALSE	FALSE	FALSE	FALSE											FALSE					FALSE				FALSE
1	I19		13	B			78	41	188	0		0	0	0	0		FALSE	FALSE	FALSE	FALSE	FALSE	FALSE	FALSE											FALSE					FALSE				FALSE
1	I19		14	D3			70	4	218	0		0	0	0	0		FALSE	FALSE	FALSE	FALSE	FALSE	FALSE	FALSE											FALSE					FALSE				FALSE
1	I19		15	B			67	34	183	0		0	0	0	0		FALSE	FALSE	FALSE	FALSE	FALSE	FALSE	FALSE											FALSE					FALSE				FALSE
1	I19		16	D1	D1/2		90	90	0	0		0	0	0	0		FALSE	FALSE	FALSE	FALSE	FALSE	FALSE	FALSE											FALSE					FALSE				FALSE
1	I19		17	B			77	77	169	0		0	0	0	0		FALSE	FALSE	FALSE	FALSE	FALSE	FALSE	FALSE											FALSE					FALSE				FALSE
1	I19		18	B			70	81	171	0		0	0	0	0		FALSE	FALSE	FALSE	FALSE	FALSE	FALSE	FALSE											FALSE					FALSE				FALSE
1	I19		19	B			62	78	172	0		0	0	0	0		FALSE	FALSE	FALSE	FALSE	FALSE	FALSE	FALSE											FALSE					FALSE				FALSE
1	I19		20	B			63	73	177	0		0	0	0	0		FALSE	FALSE	FALSE	FALSE	FALSE	FALSE	FALSE											FALSE					FALSE				FALSE
1	I19		21	B			46	86	180	0		0	0	0	0		FALSE	FALSE	FALSE	FALSE	FALSE	FALSE	FALSE											FALSE					FALSE				FALSE
1	I19		22	B			65	68	182	0		0	0	0	0		FALSE	FALSE	FALSE	FALSE	FALSE	FALSE	FALSE											FALSE					FALSE				FALSE
1	I19		23	B			62	92	173	0		0	0	0	0		FALSE	FALSE	FALSE	FALSE	FALSE	FALSE	FALSE											FALSE					FALSE				FALSE
1	I19		24	B			43	30	190	0		0	0	0	0		FALSE	FALSE	FALSE	FALSE	FALSE	FALSE	FALSE											FALSE					FALSE				FALSE
1	I19		25	B			37	14	190	0		0	0	0	0		FALSE	FALSE	FALSE	FALSE	FALSE	FALSE	FALSE											FALSE					FALSE				FALSE
1	I19		26	B			43	18	191	0		0	0	0	0		FALSE	FALSE	FALSE	FALSE	FALSE	FALSE	FALSE											FALSE					FALSE				FALSE
1	I19		27	B			17	38	192	0		0	0	0	0		FALSE	FALSE	FALSE	FALSE	FALSE	FALSE	FALSE											FALSE					FALSE				FALSE
1	I19		28	D1	D1/2		18	46	192	0		0	0	0	0		FALSE	FALSE	FALSE	FALSE	FALSE	FALSE	FALSE											FALSE					FALSE				FALSE
1	I19		29	D1	D1/2		31	27	194	0		0	0	0	0		FALSE	FALSE	FALSE	FALSE	FALSE	FALSE	FALSE											FALSE					FALSE				FALSE
1	I19		30	D2	D1/2		45	28	196	0		0	0	0	0		FALSE	FALSE	FALSE	FALSE	FALSE	FALSE	FALSE											FALSE					FALSE				FALSE
1	I19		31	D2	D1/2		27	36	196	0		0	0	0	0		FALSE	FALSE	FALSE	FALSE	FALSE	FALSE	FALSE											FALSE					FALSE				FALSE
1	I19		32	D2	D1/2		14	37	197	0		0	0	0	0		FALSE	FALSE	FALSE	FALSE	FALSE	FALSE	FALSE											FALSE					FALSE				FALSE
1	I19		33	D1	D1/2		46	88	185	0		0	0	0	0		FALSE	FALSE	FALSE	FALSE	FALSE	FALSE	FALSE											FALSE					FALSE				FALSE
1	I19		34	D1	D1/2		47	85	185	0		0	0	0	0		FALSE	FALSE	FALSE	FALSE	FALSE	FALSE	FALSE											FALSE					FALSE				FALSE
1	I19		35	D2	D1/2		32	62	200	0		0	0	0	0		FALSE	FALSE	FALSE	FALSE	FALSE	FALSE	FALSE											FALSE					FALSE				FALSE
1	I19		36	D2	D1/2		24	69	195	0		0	0	0	0		FALSE	FALSE	FALSE	FALSE	FALSE	FALSE	FALSE											FALSE					FALSE				FALSE
1	I19		37	B			73	7	189	0		0	0	0	0		FALSE	FALSE	FALSE	FALSE	FALSE	FALSE	FALSE											FALSE					FALSE				FALSE
1	I19		38	B			74	43	190	0		0	0	0	0		FALSE	FALSE	FALSE	FALSE	FALSE	FALSE	FALSE											FALSE					FALSE				FALSE
1	I19		39	B			57	56	190	0		0	0	0	0		FALSE	FALSE	FALSE	FALSE	FALSE	FALSE	FALSE											FALSE					FALSE				FALSE
1	I19		40	B			77	7	190	0		0	0	0	0		FALSE	FALSE	FALSE	FALSE	FALSE	FALSE	FALSE											FALSE					FALSE				FALSE
1	I19		41	B			61	5	190	0		0	0	0	0		FALSE	FALSE	FALSE	FALSE	FALSE	FALSE	FALSE											FALSE					FALSE				FALSE
1	I19		42	B			54	21	191	0		0	0	0	0		FALSE	FALSE	FALSE	FALSE	FALSE	FALSE	FALSE											FALSE					FALSE				FALSE
1	I19		43	D1	D1/2		70	41	200	0		0	0	0	0		FALSE	FALSE	FALSE	FALSE	FALSE	FALSE	FALSE											FALSE					FALSE				FALSE
1	I19		44	B			81	9	196	0		0	0	0	0		FALSE	FALSE	FALSE	FALSE	FALSE	FALSE	FALSE											FALSE					FALSE				FALSE
1	I19		45	B			42	100	177	0		0	0	0	0		FALSE	FALSE	FALSE	FALSE	FALSE	FALSE	FALSE											FALSE					FALSE				FALSE
1	I19		46	D1	D1/2		71	71	183	0		0	0	0	0		FALSE	FALSE	FALSE	FALSE	FALSE	FALSE	FALSE											FALSE					FALSE				FALSE
1	I19		47	D1	D1/2		74	71	184	0		0	0	0	0		FALSE	FALSE	FALSE	FALSE	FALSE	FALSE	FALSE											FALSE					FALSE				FALSE
1	I19		48	D2	D1/2		61	69	191	0		0	0	0	0		FALSE	FALSE	FALSE	FALSE	FALSE	FALSE	FALSE											FALSE					FALSE				FALSE
1	I19		49	D3			84	69	200	0		0	0	0	0		FALSE	FALSE	FALSE	FALSE	FALSE	FALSE	FALSE											FALSE					FALSE				FALSE
1	I19		50	D3			71	80	200	0		0	0	0	0		FALSE	FALSE	FALSE	FALSE	FALSE	FALSE	FALSE											FALSE					FALSE				FALSE
1	I19	d	51	D2	D1/2		66	5	201	0		54.2	30.5	10.9	0	3	FALSE	TRUE	FALSE	TRUE	TRUE	FALSE	FALSE	7	16		11	1	6	9	7	1	1	FALSE	5	2	4	3	FALSE	3	1	13	FALSE	5			B07
1	I19		52	D3			55	56	203	0		0	0	0	0		FALSE	FALSE	FALSE	FALSE	FALSE	FALSE	FALSE											FALSE					FALSE				FALSE
1	I19		53	D3			58	73	208	0		0	0	0	0		FALSE	FALSE	FALSE	FALSE	FALSE	FALSE	FALSE											FALSE					FALSE				FALSE
1	I19		54	D3			58	73	208	0		0	0	0	0		FALSE	FALSE	FALSE	FALSE	FALSE	FALSE	FALSE											FALSE					FALSE				FALSE
1	I19		55	B			52	43	187	0		0	0	0	0		FALSE	FALSE	FALSE	FALSE	FALSE	FALSE	FALSE											FALSE					FALSE				FALSE
1	I19		56	D2	D1/2		26	28	198	0		0	0	0	0		FALSE	FALSE	FALSE	FALSE	FALSE	FALSE	FALSE											FALSE					FALSE				FALSE
1	I19		57	D2/3			38	41	200	0		0	0	0	0		FALSE	FALSE	FALSE	FALSE	FALSE	FALSE	FALSE											FALSE					FALSE				FALSE
1	I19		58	D2	D1/2		29	34	201	0		0	0	0	0		FALSE	FALSE	FALSE	FALSE	FALSE	FALSE	FALSE											FALSE					FALSE				FALSE
1	I19		59	D2	D1/2		40	47	202	0		0	0	0	0		FALSE	FALSE	FALSE	FALSE	FALSE	FALSE	FALSE											FALSE					FALSE				FALSE
1	I19		60	D2	D1/2		3	9	202	0		0	0	0	0		FALSE	FALSE	FALSE	FALSE	FALSE	FALSE	FALSE											FALSE					FALSE				FALSE
1	I19		61	D2	D1/2		37	40	203	0		0	0	0	0		FALSE	FALSE	FALSE	FALSE	FALSE	FALSE	FALSE											FALSE					FALSE				FALSE
1	I19		62	D3			34	14	210	0		0	0	0	0		FALSE	FALSE	FALSE	FALSE	FALSE	FALSE	FALSE											FALSE					FALSE				FALSE
1	I19		63	D3			37	38	213	0		0	0	0	0		FALSE	FALSE	FALSE	FALSE	FALSE	FALSE	FALSE											FALSE					FALSE				FALSE
1	I19		64	D3			43	10	226	0		0	0	0	0		FALSE	FALSE	FALSE	FALSE	FALSE	FALSE	FALSE											FALSE					FALSE				FALSE
1	I19		65	D3			68	24	209	0		0	0	0	0		FALSE	FALSE	FALSE	FALSE	FALSE	FALSE	FALSE											FALSE					FALSE				FALSE
1	I19		66				76	17	210	0		0	0	0	0		FALSE	FALSE	FALSE	FALSE	FALSE	FALSE	FALSE											FALSE					FALSE				FALSE
1	I19		67	D3			76	17	210	0		0	0	0	0		FALSE	FALSE	FALSE	FALSE	FALSE	FALSE	FALSE											FALSE					FALSE				FALSE
1	I19		68	D3			60	2	211	0		0	0	0	0		FALSE	FALSE	FALSE	FALSE	FALSE	FALSE	FALSE											FALSE					FALSE				FALSE
1	I19		69	D3			67	21	211	0		0	0	0	0		FALSE	FALSE	FALSE	FALSE	FALSE	FALSE	FALSE											FALSE					FALSE				FALSE
1	I19		70	D3			52	28	213	0		0	0	0	0		FALSE	FALSE	FALSE	FALSE	FALSE	FALSE	FALSE											FALSE					FALSE				FALSE
1	I19		71	E			24	70	228	0		0	0	0	0		FALSE	FALSE	FALSE	FALSE	FALSE	FALSE	FALSE											FALSE					FALSE				FALSE
1	I19		72	E2			45	10	232	0		0	0	0	0		FALSE	FALSE	FALSE	FALSE	FALSE	FALSE	FALSE											FALSE					FALSE				FALSE
1	I19		73	D3	D3		65	53	213	0		50	30.6	15.8	0	3	FALSE	TRUE	FALSE	TRUE	TRUE	FALSE	FALSE	7	16	CB	11	8	3	8	2	1	1	FALSE	3	1	5	3	FALSE	3	11	13	FALSE	1
1	I19	d	74	D3	D3		51	97	213	0		31.2	28.2	10.6	0	3	FALSE	TRUE	FALSE	FALSE	TRUE	FALSE	FALSE	7	16		11	1	1	1	3	2	2	FALSE	1	1	3	3	FALSE	3	1	13	FALSE	5			A16
1	I19		75	E			14	20	220	0		0	0	0	0		FALSE	FALSE	FALSE	FALSE	FALSE	FALSE	FALSE											FALSE					FALSE				FALSE
1	I19		76	E			24	12	224	0		0	0	0	0		FALSE	FALSE	FALSE	FALSE	FALSE	FALSE	FALSE											FALSE					FALSE				FALSE
1	I19		77	E			34	35	232	0		0	0	0	0		FALSE	FALSE	FALSE	FALSE	FALSE	FALSE	FALSE											FALSE					FALSE				FALSE
1	I19		78	E			36	7	232	0		0	0	0	0		FALSE	FALSE	FALSE	FALSE	FALSE	FALSE	FALSE											FALSE					FALSE				FALSE
1	I19		79	E			25	25	200	0		0	0	0	0		FALSE	FALSE	FALSE	FALSE	FALSE	FALSE	FALSE											FALSE					FALSE				FALSE
1	I19		80	E			30	35	202	0		0	0	0	0		FALSE	FALSE	FALSE	FALSE	FALSE	FALSE	FALSE											FALSE					FALSE				FALSE
1	I19		81	E			10	22	202	0		0	0	0	0		FALSE	FALSE	FALSE	FALSE	FALSE	FALSE	FALSE											FALSE					FALSE				FALSE
1	I19		82	E			17	26	204	0		0	0	0	0		FALSE	FALSE	FALSE	FALSE	FALSE	FALSE	FALSE											FALSE					FALSE				FALSE
1	I19		83	E			15	28	213	0		0	0	0	0		FALSE	FALSE	FALSE	FALSE	FALSE	FALSE	FALSE											FALSE					FALSE				FALSE
1	I19		84	E			5	24	213	0		0	0	0	0		FALSE	FALSE	FALSE	FALSE	FALSE	FALSE	FALSE											FALSE					FALSE				FALSE
1	I19		85	E			35	18	216	0		0	0	0	0		FALSE	FALSE	FALSE	FALSE	FALSE	FALSE	FALSE											FALSE					FALSE				FALSE
1	I19		86	E			5	16	220	0		0	0	0	0		FALSE	FALSE	FALSE	FALSE	FALSE	FALSE	FALSE											FALSE					FALSE				FALSE
1	I19		87	E			42	3	228	0		0	0	0	0		FALSE	FALSE	FALSE	FALSE	FALSE	FALSE	FALSE											FALSE					FALSE				FALSE
1	I19		88	E			20	30	233	0		0	0	0	0		FALSE	FALSE	FALSE	FALSE	FALSE	FALSE	FALSE											FALSE					FALSE				FALSE
1	I19		89	E			20	30	235	0		0	0	0	0		FALSE	FALSE	FALSE	FALSE	FALSE	FALSE	FALSE											FALSE					FALSE				FALSE
1	I19		90	E			10	25	240	0		0	0	0	0		FALSE	FALSE	FALSE	FALSE	FALSE	FALSE	FALSE											FALSE					FALSE				FALSE
1	I19		91	E			39	10	240	0		0	0	0	0		FALSE	FALSE	FALSE	FALSE	FALSE	FALSE	FALSE											FALSE					FALSE				FALSE
1	I19		92	E			12	50	238	0		0	0	0	0		FALSE	FALSE	FALSE	FALSE	FALSE	FALSE	FALSE											FALSE					FALSE				FALSE
1	I19		93	E			29	20	238	0		0	0	0	0		FALSE	FALSE	FALSE	FALSE	FALSE	FALSE	FALSE											FALSE					FALSE				FALSE
1	I19		94	E			10	34	238	0		0	0	0	0		FALSE	FALSE	FALSE	FALSE	FALSE	FALSE	FALSE											FALSE					FALSE				FALSE
1	I19		95	E3			30	11	251	0		0	0	0	0		FALSE	FALSE	FALSE	FALSE	FALSE	FALSE	FALSE											FALSE					FALSE				FALSE
1	I19		96	E3			40	27	250	0		0	0	0	0		FALSE	FALSE	FALSE	FALSE	FALSE	FALSE	FALSE											FALSE					FALSE				FALSE
1	I19		97	E3			50	48	250	0		0	0	0	0		FALSE	FALSE	FALSE	FALSE	FALSE	FALSE	FALSE											FALSE					FALSE				FALSE
1	I19		98	D1	D1/2		16	90	185	0		0	0	0	0		FALSE	FALSE	FALSE	FALSE	FALSE	FALSE	FALSE											FALSE					FALSE				FALSE
1	I19		99	D3			0	0	198	0		0	0	0	0		FALSE	FALSE	FALSE	FALSE	FALSE	FALSE	FALSE											FALSE					FALSE				FALSE
1	I19		100	D/E			16	96	188	0		0	0	0	0		FALSE	FALSE	FALSE	FALSE	FALSE	FALSE	FALSE											FALSE					FALSE				FALSE
1	I19		101	D2	D1/2		34	93	190	0		0	0	0	0		FALSE	FALSE	FALSE	FALSE	FALSE	FALSE	FALSE											FALSE					FALSE				FALSE
1	I19		102	D			30	98	190	0		0	0	0	0		FALSE	FALSE	FALSE	FALSE	FALSE	FALSE	FALSE											FALSE					FALSE				FALSE
1	I19		103	D2	D1/2		29	98	190	0		0	0	0	0		FALSE	FALSE	FALSE	FALSE	FALSE	FALSE	FALSE											FALSE					FALSE				FALSE
1	I19		104	D2	D1/2		1	82	193	0		0	0	0	0		FALSE	FALSE	FALSE	FALSE	FALSE	FALSE	FALSE											FALSE					FALSE				FALSE
1	I19		105	E			34	82	196	0		0	0	0	0		FALSE	FALSE	FALSE	FALSE	FALSE	FALSE	FALSE											FALSE					FALSE				FALSE
1	I19		106	D3			30	93	203	0		0	0	0	0		FALSE	FALSE	FALSE	FALSE	FALSE	FALSE	FALSE											FALSE					FALSE				FALSE
1	I19		107	E2			50	30	230	0		0	0	0	0		FALSE	FALSE	FALSE	FALSE	FALSE	FALSE	FALSE											FALSE					FALSE				FALSE
1	I19		108	E3			65	6	246	0		0	0	0	0		FALSE	FALSE	FALSE	FALSE	FALSE	FALSE	FALSE											FALSE					FALSE				FALSE
1	I19		109	E3			70	4	240	0		0	0	0	0		FALSE	FALSE	FALSE	FALSE	FALSE	FALSE	FALSE											FALSE					FALSE				FALSE
1	I19		110	E2			85	81	215	0		0	0	0	0		FALSE	FALSE	FALSE	FALSE	FALSE	FALSE	FALSE											FALSE					FALSE				FALSE
1	I19		111	E2			75	85	225	0		0	0	0	0		FALSE	FALSE	FALSE	FALSE	FALSE	FALSE	FALSE											FALSE					FALSE				FALSE
1	I19		112	E3			90	80	234	0		0	0	0	0		FALSE	FALSE	FALSE	FALSE	FALSE	FALSE	FALSE											FALSE					FALSE				FALSE
1	I19		113	E3			70	97	240	0		0	0	0	0		FALSE	FALSE	FALSE	FALSE	FALSE	FALSE	FALSE											FALSE					FALSE				FALSE
1	I19		114	E3			77	54	240	0		0	0	0	0		FALSE	FALSE	FALSE	FALSE	FALSE	FALSE	FALSE											FALSE					FALSE				FALSE
1	I19		115	E3			69	57	240	0		0	0	0	0		FALSE	FALSE	FALSE	FALSE	FALSE	FALSE	FALSE											FALSE					FALSE				FALSE
1	I19		116	E3			70	61	240	0		0	0	0	0		FALSE	FALSE	FALSE	FALSE	FALSE	FALSE	FALSE											FALSE					FALSE				FALSE
1	I19		117	E3			80	52	247	0		0	0	0	0		FALSE	FALSE	FALSE	FALSE	FALSE	FALSE	FALSE											FALSE					FALSE				FALSE
1	I19		118	E			25	20	229	0		0	0	0	0		FALSE	FALSE	FALSE	FALSE	FALSE	FALSE	FALSE											FALSE					FALSE				FALSE
1	I19		119	D3			5	25	214	0		0	0	0	0		FALSE	FALSE	FALSE	FALSE	FALSE	FALSE	FALSE											FALSE					FALSE				FALSE
1	I19		120	D3			20	33	215	0		0	0	0	0		FALSE	FALSE	FALSE	FALSE	FALSE	FALSE	FALSE											FALSE					FALSE				FALSE
1	I19		121	D3			31	2	221	0		0	0	0	0		FALSE	FALSE	FALSE	FALSE	FALSE	FALSE	FALSE											FALSE					FALSE				FALSE
1	I19		122				30	25	223	0		0	0	0	0		FALSE	FALSE	FALSE	FALSE	FALSE	FALSE	FALSE											FALSE					FALSE				FALSE
1	I19		123	D3			31	25	225	0		0	0	0	0		FALSE	FALSE	FALSE	FALSE	FALSE	FALSE	FALSE											FALSE					FALSE				FALSE
1	I19		124	D2	D1/2		2	90	193	0		0	0	0	0		FALSE	FALSE	FALSE	FALSE	FALSE	FALSE	FALSE											FALSE					FALSE				FALSE
1	I19		125	D2	D1/2		3	94	193	0		0	0	0	0		FALSE	FALSE	FALSE	FALSE	FALSE	FALSE	FALSE											FALSE					FALSE				FALSE
1	I19		126	D/E			30	80	199	0		0	0	0	0		FALSE	FALSE	FALSE	FALSE	FALSE	FALSE	FALSE											FALSE					FALSE				FALSE
1	I19		127	D/E			25	70	199	0		0	0	0	0		FALSE	FALSE	FALSE	FALSE	FALSE	FALSE	FALSE											FALSE					FALSE				FALSE
1	I19		128				10	20	250	0		0	0	0	0		FALSE	FALSE	FALSE	FALSE	FALSE	FALSE	FALSE											FALSE					FALSE				FALSE
1	I19		129				93	20	272	0		0	0	0	0		FALSE	FALSE	FALSE	FALSE	FALSE	FALSE	FALSE											FALSE					FALSE				FALSE
1	I19		130				84	20	285	0		0	0	0	0		FALSE	FALSE	FALSE	FALSE	FALSE	FALSE	FALSE											FALSE					FALSE				FALSE
1	I19		131				66	33	286	0		0	0	0	0		FALSE	FALSE	FALSE	FALSE	FALSE	FALSE	FALSE											FALSE					FALSE				FALSE
1	I19		132				75	16	265	0		0	0	0	0		FALSE	FALSE	FALSE	FALSE	FALSE	FALSE	FALSE											FALSE					FALSE				FALSE
1	I19		133				90	47	282	0		0	0	0	0		FALSE	FALSE	FALSE	FALSE	FALSE	FALSE	FALSE											FALSE					FALSE				FALSE
1	I19		134				70	26	273	0		0	0	0	0		FALSE	FALSE	FALSE	FALSE	FALSE	FALSE	FALSE											FALSE					FALSE				FALSE
1	I19		135				73	9	265	0		0	0	0	0		FALSE	FALSE	FALSE	FALSE	FALSE	FALSE	FALSE											FALSE					FALSE				FALSE
1	I19		136				64	17	265	0		0	0	0	0		FALSE	FALSE	FALSE	FALSE	FALSE	FALSE	FALSE											FALSE					FALSE				FALSE
1	I19		137				75	34	265	0		0	0	0	0		FALSE	FALSE	FALSE	FALSE	FALSE	FALSE	FALSE											FALSE					FALSE				FALSE
1	I19		138				80	14	280	0		0	0	0	0		FALSE	FALSE	FALSE	FALSE	FALSE	FALSE	FALSE											FALSE					FALSE				FALSE
1	I19		139				28	9	270	0		0	0	0	0		FALSE	FALSE	FALSE	FALSE	FALSE	FALSE	FALSE											FALSE					FALSE				FALSE
1	I19		140				55	26	267	0		0	0	0	0		FALSE	FALSE	FALSE	FALSE	FALSE	FALSE	FALSE											FALSE					FALSE				FALSE
1	I19		141				65	15	265	0		0	0	0	0		FALSE	FALSE	FALSE	FALSE	FALSE	FALSE	FALSE											FALSE					FALSE				FALSE
1	I19		142				70	18	268	0		0	0	0	0		FALSE	FALSE	FALSE	FALSE	FALSE	FALSE	FALSE											FALSE					FALSE				FALSE
1	I19		143				78	15	265	0		0	0	0	0		FALSE	FALSE	FALSE	FALSE	FALSE	FALSE	FALSE											FALSE					FALSE				FALSE
1	I19		144				63	40	270	0		0	0	0	0		FALSE	FALSE	FALSE	FALSE	FALSE	FALSE	FALSE											FALSE					FALSE				FALSE
1	I19		145				53	0	255	0		0	0	0	0		FALSE	FALSE	FALSE	FALSE	FALSE	FALSE	FALSE											FALSE					FALSE				FALSE
1	I19		146				73	48	277	0		0	0	0	0		FALSE	FALSE	FALSE	FALSE	FALSE	FALSE	FALSE											FALSE					FALSE				FALSE
1	I19		147				75	11	280	0		0	0	0	0		FALSE	FALSE	FALSE	FALSE	FALSE	FALSE	FALSE											FALSE					FALSE				FALSE
1	I19		148				78	34	270	0		0	0	0	0		FALSE	FALSE	FALSE	FALSE	FALSE	FALSE	FALSE											FALSE					FALSE				FALSE
1	I19		149				80	36	275	0		0	0	0	0		FALSE	FALSE	FALSE	FALSE	FALSE	FALSE	FALSE											FALSE					FALSE				FALSE
1	I19		150				66	6	260	0		0	0	0	0		FALSE	FALSE	FALSE	FALSE	FALSE	FALSE	FALSE											FALSE					FALSE				FALSE
1	I19		152	E10			55	28	315	0		0	0	0	0		FALSE	FALSE	FALSE	FALSE	FALSE	FALSE	FALSE											FALSE					FALSE				FALSE
1	I19		153	E9			29	37	303	0		0	0	0	0		FALSE	FALSE	FALSE	FALSE	FALSE	FALSE	FALSE											FALSE					FALSE				FALSE
1	I19		154	E9			88	0	304	0		0	0	0	0		FALSE	FALSE	FALSE	FALSE	FALSE	FALSE	FALSE											FALSE					FALSE				FALSE
1	I19		155				81	10	307	0		0	0	0	0		FALSE	FALSE	FALSE	FALSE	FALSE	FALSE	FALSE											FALSE					FALSE				FALSE
1	I19		156	E9			97	8	307	0		0	0	0	0		FALSE	FALSE	FALSE	FALSE	FALSE	FALSE	FALSE											FALSE					FALSE				FALSE
1	I19		157	E8			67	25	303	0		0	0	0	0		FALSE	FALSE	FALSE	FALSE	FALSE	FALSE	FALSE											FALSE					FALSE				FALSE
1	I19		158	E8			25	31	300	0		0	0	0	0		FALSE	FALSE	FALSE	FALSE	FALSE	FALSE	FALSE											FALSE					FALSE				FALSE
1	I19		159	E9			32	41	305	0		0	0	0	0		FALSE	FALSE	FALSE	FALSE	FALSE	FALSE	FALSE											FALSE					FALSE				FALSE
1	I19		160	E10			75	11	321	0		0	0	0	0		FALSE	FALSE	FALSE	FALSE	FALSE	FALSE	FALSE											FALSE					FALSE				FALSE
1	I19		161	E9			53	45	308	0		0	0	0	0		FALSE	FALSE	FALSE	FALSE	FALSE	FALSE	FALSE											FALSE					FALSE				FALSE
1	I19		163	E9			92	0	308	0		0	0	0	0		FALSE	FALSE	FALSE	FALSE	FALSE	FALSE	FALSE											FALSE					FALSE				FALSE
1	I19		164	E9			100	10	311	0		0	0	0	0		FALSE	FALSE	FALSE	FALSE	FALSE	FALSE	FALSE											FALSE					FALSE				FALSE
1	I19		165	E9			78	35	307	0		0	0	0	0		FALSE	FALSE	FALSE	FALSE	FALSE	FALSE	FALSE											FALSE					FALSE				FALSE
1	I19		166	E9			100	9	309	0		0	0	0	0		FALSE	FALSE	FALSE	FALSE	FALSE	FALSE	FALSE											FALSE					FALSE				FALSE
1	I19		167	E9			90	24	305	0		0	0	0	0		FALSE	FALSE	FALSE	FALSE	FALSE	FALSE	FALSE											FALSE					FALSE				FALSE
1	I19		168	E10			56	41	316	0		0	0	0	0		FALSE	FALSE	FALSE	FALSE	FALSE	FALSE	FALSE											FALSE					FALSE				FALSE
1	I19		169	E10			86	12	318	0		0	0	0	0		FALSE	FALSE	FALSE	FALSE	FALSE	FALSE	FALSE											FALSE					FALSE				FALSE
1	I19		170	E10			25	0	320	0		0	0	0	0		FALSE	FALSE	FALSE	FALSE	FALSE	FALSE	FALSE											FALSE					FALSE				FALSE
1	I19		171	E10			93	31	312	0		0	0	0	0		FALSE	FALSE	FALSE	FALSE	FALSE	FALSE	FALSE											FALSE					FALSE				FALSE
1	I19		172	E10			76	50	310	0		0	0	0	0		FALSE	FALSE	FALSE	FALSE	FALSE	FALSE	FALSE											FALSE					FALSE				FALSE
1	I19		173				80	38	323	0		0	0	0	0		FALSE	FALSE	FALSE	FALSE	FALSE	FALSE	FALSE											FALSE					FALSE				FALSE
1	I19		174				68	26	325	0		0	0	0	0		FALSE	FALSE	FALSE	FALSE	FALSE	FALSE	FALSE											FALSE					FALSE				FALSE
1	I19		175	E11			100	49	347	0		0	0	0	0		FALSE	FALSE	FALSE	FALSE	FALSE	FALSE	FALSE											FALSE					FALSE				FALSE
1	I19		176	E11			100	49	342	0		0	0	0	0		FALSE	FALSE	FALSE	FALSE	FALSE	FALSE	FALSE											FALSE					FALSE				FALSE
1	I19		177	E11			74	13	347	0		0	0	0	0		FALSE	FALSE	FALSE	FALSE	FALSE	FALSE	FALSE											FALSE					FALSE				FALSE
1	I19		178	E11			4	32	345	0		0	0	0	0		FALSE	FALSE	FALSE	FALSE	FALSE	FALSE	FALSE											FALSE					FALSE				FALSE
1	I19		179	E11			93	23	345	0		0	0	0	0		FALSE	FALSE	FALSE	FALSE	FALSE	FALSE	FALSE											FALSE					FALSE				FALSE
1	I19		180				82	4	325	0		0	0	0	0		FALSE	FALSE	FALSE	FALSE	FALSE	FALSE	FALSE											FALSE					FALSE				FALSE
1	I19		181	E10			75	52	312	0		0	0	0	0		FALSE	FALSE	FALSE	FALSE	FALSE	FALSE	FALSE											FALSE					FALSE				FALSE
1	I19		182	E10			90	52	318	0		0	0	0	0		FALSE	FALSE	FALSE	FALSE	FALSE	FALSE	FALSE											FALSE					FALSE				FALSE
1	I19		183	E10			72	41	320	0		0	0	0	0		FALSE	FALSE	FALSE	FALSE	FALSE	FALSE	FALSE											FALSE					FALSE				FALSE
1	I19		184	E11			76	20	336	0		0	0	0	0		FALSE	FALSE	FALSE	FALSE	FALSE	FALSE	FALSE											FALSE					FALSE				FALSE
1	I19		185	E11			68	10	336	0		0	0	0	0		FALSE	FALSE	FALSE	FALSE	FALSE	FALSE	FALSE											FALSE					FALSE				FALSE
1	I19		186	E11			83	5	334	0		0	0	0	0		FALSE	FALSE	FALSE	FALSE	FALSE	FALSE	FALSE											FALSE					FALSE				FALSE
1	I19		187	E11			77	5	334	0		0	0	0	0		FALSE	FALSE	FALSE	FALSE	FALSE	FALSE	FALSE											FALSE					FALSE				FALSE
1	I19		188	E11			68	5	335	0		0	0	0	0		FALSE	FALSE	FALSE	FALSE	FALSE	FALSE	FALSE											FALSE					FALSE				FALSE
1	I19		189	E11			71	28	329	0		0	0	0	0		FALSE	FALSE	FALSE	FALSE	FALSE	FALSE	FALSE											FALSE					FALSE				FALSE
1	I19		190	E11			100	50	325	0		0	0	0	0		FALSE	FALSE	FALSE	FALSE	FALSE	FALSE	FALSE											FALSE					FALSE				FALSE
1	I19		191	E11			83	45	336	0		0	0	0	0		FALSE	FALSE	FALSE	FALSE	FALSE	FALSE	FALSE											FALSE					FALSE				FALSE
1	I19		192	E11			83	0	325	0		0	0	0	0		FALSE	FALSE	FALSE	FALSE	FALSE	FALSE	FALSE											FALSE					FALSE				FALSE
1	I19		193	E11			93	0	344	0		0	0	0	0		FALSE	FALSE	FALSE	FALSE	FALSE	FALSE	FALSE											FALSE					FALSE				FALSE
1	I19		194	E6			70	85	288	0		0	0	0	0		FALSE	FALSE	FALSE	FALSE	FALSE	FALSE	FALSE											FALSE					FALSE				FALSE
1	I19		195	E6			88	99	275	0		0	0	0	0		FALSE	FALSE	FALSE	FALSE	FALSE	FALSE	FALSE											FALSE					FALSE				FALSE
1	I19		196	E7			85	68	290	0		0	0	0	0		FALSE	FALSE	FALSE	FALSE	FALSE	FALSE	FALSE											FALSE					FALSE				FALSE
1	I19		197	E6			98	69	287	0		0	0	0	0		FALSE	FALSE	FALSE	FALSE	FALSE	FALSE	FALSE											FALSE					FALSE				FALSE
1	I19		198	E7			69	87	290	0		0	0	0	0		FALSE	FALSE	FALSE	FALSE	FALSE	FALSE	FALSE											FALSE					FALSE				FALSE
1	I19		199	E7			77	58	201	0		0	0	0	0		FALSE	FALSE	FALSE	FALSE	FALSE	FALSE	FALSE											FALSE					FALSE				FALSE
1	I19		200	E5			58	70	277	0		0	0	0	0		FALSE	FALSE	FALSE	FALSE	FALSE	FALSE	FALSE											FALSE					FALSE				FALSE
1	I19		201	E5			67	63	271	0		0	0	0	0		FALSE	FALSE	FALSE	FALSE	FALSE	FALSE	FALSE											FALSE					FALSE				FALSE
1	I19		202	E10			50	31	318	0		0	0	0	0		FALSE	FALSE	FALSE	FALSE	FALSE	FALSE	FALSE											FALSE					FALSE				FALSE
1	I19		203	E5			68	74	281	0		0	0	0	0		FALSE	FALSE	FALSE	FALSE	FALSE	FALSE	FALSE											FALSE					FALSE				FALSE
1	I19		204	E12			42	10	221	0		0	0	0	0		FALSE	FALSE	FALSE	FALSE	FALSE	FALSE	FALSE											FALSE					FALSE				FALSE
1	I19		205	E13			15	35	232	0		0	0	0	0		FALSE	FALSE	FALSE	FALSE	FALSE	FALSE	FALSE											FALSE					FALSE				FALSE
1	I19		206	E8			40	42	272	0		0	0	0	0		FALSE	FALSE	FALSE	FALSE	FALSE	FALSE	FALSE											FALSE					FALSE				FALSE
1	I19		207	E7			10	3	277	0		0	0	0	0		FALSE	FALSE	FALSE	FALSE	FALSE	FALSE	FALSE											FALSE					FALSE				FALSE
1	I19		208	E8			15	35	280	0		0	0	0	0		FALSE	FALSE	FALSE	FALSE	FALSE	FALSE	FALSE											FALSE					FALSE				FALSE
1	I19		209	E8			5	36	280	0		0	0	0	0		FALSE	FALSE	FALSE	FALSE	FALSE	FALSE	FALSE											FALSE					FALSE				FALSE
1	I19		210	E8			21	6	285	0		0	0	0	0		FALSE	FALSE	FALSE	FALSE	FALSE	FALSE	FALSE											FALSE					FALSE				FALSE
1	I19		211	E8/9			2	23	287	0		0	0	0	0		FALSE	FALSE	FALSE	FALSE	FALSE	FALSE	FALSE											FALSE					FALSE				FALSE
1	I19		212	E8/9			10	40	287	0		0	0	0	0		FALSE	FALSE	FALSE	FALSE	FALSE	FALSE	FALSE											FALSE					FALSE				FALSE
1	I19		213	E9			28	43	287	0		0	0	0	0		FALSE	FALSE	FALSE	FALSE	FALSE	FALSE	FALSE											FALSE					FALSE				FALSE
1	I19		214	E9			20	40	287	0		0	0	0	0		FALSE	FALSE	FALSE	FALSE	FALSE	FALSE	FALSE											FALSE					FALSE				FALSE
1	I19		215	E9			34	7	294	0		0	0	0	0		FALSE	FALSE	FALSE	FALSE	FALSE	FALSE	FALSE											FALSE					FALSE				FALSE
1	I19		216	E9/10			33	38	296	0		0	0	0	0		FALSE	FALSE	FALSE	FALSE	FALSE	FALSE	FALSE											FALSE					FALSE				FALSE
1	I19		217	E10			0	25	297	0		0	0	0	0		FALSE	FALSE	FALSE	FALSE	FALSE	FALSE	FALSE											FALSE					FALSE				FALSE
1	I19		218	E10			30	39	297	0		0	0	0	0		FALSE	FALSE	FALSE	FALSE	FALSE	FALSE	FALSE											FALSE					FALSE				FALSE
1	I19		219	E10			17	10	304	0		0	0	0	0		FALSE	FALSE	FALSE	FALSE	FALSE	FALSE	FALSE											FALSE					FALSE				FALSE
1	I19		220	E10			40	35	305	0		0	0	0	0		FALSE	FALSE	FALSE	FALSE	FALSE	FALSE	FALSE											FALSE					FALSE				FALSE
1	I19		221	E11			20	45	310	0		0	0	0	0		FALSE	FALSE	FALSE	FALSE	FALSE	FALSE	FALSE											FALSE					FALSE				FALSE
1	I19		222	E11			43	35	311	0		0	0	0	0		FALSE	FALSE	FALSE	FALSE	FALSE	FALSE	FALSE											FALSE					FALSE				FALSE
1	I19		223	E11			25	5	310	0		0	0	0	0		FALSE	FALSE	FALSE	FALSE	FALSE	FALSE	FALSE											FALSE					FALSE				FALSE
1	I19		224	E12			2	43	317	0		0	0	0	0		FALSE	FALSE	FALSE	FALSE	FALSE	FALSE	FALSE											FALSE					FALSE				FALSE
1	I19		225	E12			40	38	318	0		0	0	0	0		FALSE	FALSE	FALSE	FALSE	FALSE	FALSE	FALSE											FALSE					FALSE				FALSE
1	I19		226	E13			45	42	329	0		0	0	0	0		FALSE	FALSE	FALSE	FALSE	FALSE	FALSE	FALSE											FALSE					FALSE				FALSE
1	I19		227	E14			36	30	340	0		0	0	0	0		FALSE	FALSE	FALSE	FALSE	FALSE	FALSE	FALSE											FALSE					FALSE				FALSE
1	I19		228	E15			5	28	349	0		0	0	0	0		FALSE	FALSE	FALSE	FALSE	FALSE	FALSE	FALSE											FALSE					FALSE				FALSE
1	I19		229	E15			20	20	350	0		0	0	0	0		FALSE	FALSE	FALSE	FALSE	FALSE	FALSE	FALSE											FALSE					FALSE				FALSE
1	I19		230	E8			31	50	254	0		0	0	0	0		FALSE	FALSE	FALSE	FALSE	FALSE	FALSE	FALSE											FALSE					FALSE				FALSE
[truncated: 2,324 more rows]

## Sheet: cores
Site	Square	Find_No	Reduction Surface	Blank type	Core type	Cortex	No of RedSf	CorePrep	Pf prep	RedSf Lat	ShapeRedSF	No of CTab	L RedSf	W RedSf	AbrasLN	Stopp Retouch	Fract term LN
1	F21	21	1	8	10	3	1	9	9	7	2	0	11	11	1	FALSE	4
1	F21	71	1	3	10	1	1	9	4	1	2	1	33	20	2	FALSE	1
1	F21	82	1	3	9	1	1	9	9	7	2	0	18	25	2	FALSE	1
1	F21	1013	1	3	1	3	1	4	5	3	2	1	33	16	2	FALSE	2
1	G19	2	1	3	9	1	1	9	9	7	2	0	17	21	2	FALSE	2
1	G19	4	1	4	2	14	0	9	9	6	4	0	0	0	0	FALSE	4
1	G19	7	1	3	2	8	1	9	9	1	2	0	24	36	2	FALSE	4
1	G19	11	1	3	2	2	1	9	9	7	2	0	42	36	2	FALSE	2
1	G19	33	1	1	5	1	1	2	9	1	3	0	49	8	1	TRUE	2
1	G19	46	1	8	9	12	1	8	9	1	3	0	24	26	2	FALSE	2
1	G19	73	1	8	1	4	1	4	1	3	2	1	49	19	2	FALSE	2
1	G19	126	1	8	5	2	1	1	1	1	3	0	45	13	2	FALSE	2
1	G19	1002	1	3	9	1	1	9	9	1	2	0	15	16	2	FALSE	2
1	G19	1003	1	3	1	1	1	4	7	1	2	2	22	8	1	FALSE	2
1	G19	1004	1	3	1	1	1	4	4	1	3	1	25	14	2	FALSE	1
1	G20	48	1	8	7	8	1	7	6	2	2	2	30	8	2	FALSE	1
1	G20	68	1	3	5	1	1	1	4	4	3	1	999	999	1	FALSE	4
1	G20	76	1	3	4	1	2	8	9	1	3	1	43	18	2	FALSE	1
1	G20	76	2	3	4	1	2	8	9	1	3	1	40	18	2	FALSE	1
1	G20	86	1	3	10	3	1	2	9	1	2	0	36	19	1	FALSE	2
1	G20	127	1	8	1	2	1	8	4	2	3	1	47	11	2	FALSE	1
1	G20	148	1	8	5	12	1	8	8	1	3	0	38	14		FALSE	2
1	G20	204	1	3	9	8	1	9	9	1	3	0	28	43	2	FALSE	1
1	G20	1037	1	1	9	7	1	9	9	7	2	0	12	11	1	FALSE	1
1	G21	86	1	3	9	2	1	9	9	1	1	0	26	22	2	FALSE	2
1	G21	92	1	3	11	2	1	9	9	7	2	0	14	23	1	FALSE	1
1	G21	108	1	3	10	8	1	9	9	1	2	0	19	15	1	FALSE	2
1	G21	116	1	8	4	1	3	4	1	1	3	1	42	16	0	TRUE	1
1	G21	116	2	8	4	1	3	2	9	1	2	0	30	13	0	TRUE	2
1	G21	116	3	8	4	1	3	2	9	1	1	0	36	16	0	TRUE	1
1	G21	145	1	8	1	1	1	1	4	1	3	1	28	15	1	FALSE	1
1	G21	191	1	8	9	8	1	9	9	7	2	0	18	9	1	FALSE	2
1	G21	229	1	3	9	5	1	9	9	7	2	1	19	28	0	FALSE	4
1	G21	377	1	3	1	5	1	1	4	3	2	1	37	9	2	FALSE	1
1	G21	1041	1	3	9	8	2	8	9	7	2	0	15	24	0	FALSE	1
1	G21	1041	2	3	9	8	2	9	9	7	4	0	17	13	2	FALSE	2
1	G21	1043	1	8	9	8	1	9	9	1	2	0	14	13	2	FALSE	2
1	G22	38	1	3	6	2	1	4	5	1	3	1	18	12	2	FALSE	2
1	G22	97	1	3	2	2	1	1	4	6	4	1	0	0		FALSE
1	H19	89	1	1	2	8	1	9	9	8	4	0	15	14	2	FALSE	1
1	H19	112	1	3	6	5	1	4	1	2	2	0	22	9	2	FALSE	2
1	H19	135	1	8	4	8	2	4	4	1	3	1	24	9	2	TRUE	1
1	H19	135	2	8	4	8	2	4	4	1	3	1	20	10	2	TRUE	1
1	H19	139	1	8	9	8	2	9	4	1	3	1	19	20	2	FALSE	1
1	H19	139	2	8	9	8	2	9	9	1	3	0	17	22	1	FALSE	1
1	H19	1042	1	3	5	3	1	8	9	1	2	0	22	13	1	FALSE	2
1	H20	51	1	1	9	8	1	8	9	1	2	0	20	18	2	FALSE	2
1	H20	66	1	8	9	2	1	9	9	1	2	0	17	21	1	FALSE	1
1	H20	79	1	8	9	8	2	9	9	1	3	0	29	27	2	FALSE	2
1	H20	79	2	8	9	8	2	9	9	1	4	0	25	24	2	FALSE	1
1	H20	121	1	3	11	8	1	9	9	1	2	0	20	28	0	FALSE	4
1	H20	144	1	3	6	2	1	1	4	3	3	2	45	9	2	FALSE	2
1	H20	169	1	1	9	2	1	9	9	7	2	0	12	12	2	FALSE	2
1	H20	178	1	1	9	1	1	9	9	7	2	0	20	16	1	FALSE	2
1	H20	1073	1	3	9	2	1	9	9	7	2	0	13	18	1	FALSE	1
1	H21	18	1	3	11	1	1	9	9	7	2	0	12	16	1	FALSE	2
1	H21	27	1	1	10	8	1	9	9	1	1	0	14	13	2	FALSE	2
1	H21	38	1	3	9	1	1	9	9	1	1	0	13	11	2	FALSE	2
1	H21	45	1	3	6	1	1	2	9	1	3	0	36	12	2	FALSE	1
1	H21	70	1	8	1	2	1	4	4	2	2	1	32	16	2	FALSE	2
1	H21	82	1	3	1	2	1	8	8	3	1	0	64	18	1	FALSE	1
1	H21	83	1	8	9	6	1	9	9	7	2	0	20	22	1	FALSE	2
1	H21	92	1	1	9	5	1	8	9	7	2	0	31	19	2	FALSE	2
1	H21	96	0	8		8	1	9	9	1	2	0	9	8	1	FALSE	2
1	H21	98	1	1	5	1	1	4	7	3	3	2	21	6	2	TRUE	2
1	H21	104	1	3	10	2	1	9	9	8	4	0	16	13	0	FALSE	4
1	H21	106	1	3	10	8	1	9	9	1	2	0	18	13	2	FALSE	1
1	H21	118	1	8	9	12	1	9	9	7	1	0	18	17	2	FALSE	2
1	H21	119	1	8	9	2	1	9	9	1	2	0	26	12	2	FALSE	1
1	H21	126	1	8	10	3	1	9	9	8	2	0	36	10	2	FALSE	1
1	H21	136	1	1	9	2	1	9	9	7	2	0	12	8	1	FALSE	2
1	H21	161	1	3	10	11	1	9	9	8	2	0	33	24	2	FALSE	1
1	H21	191	1	8	9	8	1	9	9	1	3	0	19	9	1	FALSE	2
1	H21	203	1	3	9	8	1	8	9	1	3	0	32	35	2	FALSE	1
1	H21	1045	1	3	1	1	1	1	6	3	4	5	44	12	2	FALSE	1
1	H21	4102	1	3	10	4	1	9	9	8	2	0	34	25	0	FALSE	2
1	H22	13	1	3	2	8	1	9	9	1	2	0	39	32	2	FALSE	4
1	H22	29	1	3	5	1	1	4	1	1	3	0	33	12	2	FALSE	1
1	H22	49	1	1	9	2	1	9	9	7	2	0	18	23	1	FALSE	1
1	H22	58	1	3	1	5	1	1	5	3	1	1	33	11	1	FALSE	2
1	H22	60	1	3	9	1	1	8	9	1	2	0	20	20	2	FALSE	1
1	H22	71	1	3	1	4	1	4	4	6	3	1	56	19	1	FALSE	2
1	H22	86	1	3	6	3	1	8	4	1	3	2	46	11	1	FALSE	2
1	H22	88	1	1	9	2	1	9	9	7	2	0	14	24	2	FALSE	1
1	I19	51	1	3	5	1	1	1	4	1	3	1	30	10	2	FALSE	2
1	I19	73	1	3	7	8	1	7	4	3	3	1	39	20	2	FALSE	2
1	I19	74	1	3	10	1	1	9	9	7	2	0	11	20	2	FALSE	1
1	I19	1043	1	8	1	11	1	1	5	3	2	1	36	25	2	FALSE	1
1	I20	25	1	8	10	6	1	9	9	1	2	0	17	11	2	FALSE	1
1	I20	35	1	3	7	8	1	7	4	3	3	1	45	15	2	FALSE	1
1	I20	43	1	3	10	3	1	9	9	7	2	0	17	14	2	FALSE	1
1	I20	46	1	8	4	1	3	8	4	4	3	999	31	12	2	FALSE	1
1	I20	46	2	8	4	1	3	8	4	3	2	999	26	18	0	FALSE	2
1	I20	46	3	8	4	1	3	8	4	1	3	999	31	15	2	FALSE	4
1	I20	47	1	8	9	12	1	9	9	1	3	0	30	23	2	FALSE	2
1	I20	54	1	8	11	1	1	9	9	7	4	0	16	29	1	FALSE	2
1	I20	68	1	1	5	12	1	1	4	3	2	2	18	11	2	FALSE	1
1	I20	121	1	8	9	8	1	9	9	1	2	0	18	20	2	FALSE	1
1	I20	1044	1	3	11	8	1	8	9	8	2	0	16	19	1	FALSE	1
1	I20	1115	1	3	5	2	1	1	4	3	3	1	60	13	0	FALSE	1
1	I20	1116	1	1	9	2	1	9	9	8	2	0	20	14	2	FALSE	2
1	I21	25	1	1	11	8	1	9	9	7	2	0	14	25	1	FALSE	2
1	I21	25	2	1	5	8	1	1	2	1	4	1	22	13	1	FALSE	2
1	I21	34	1	3	5	8	1	1	4	3	4	1	34	15	2	FALSE	2
1	I21	69	1	3	1	3	1	7	5	2	3	2	37	17	1	TRUE	1
1	I21	71	0	1	2	5	0	1	1			0	0	0		FALSE
1	I21	101	1	3	7	8	1	4	1	3	2	0	36	16	2	FALSE	1
1	I21	118	1	8	9	8	1	9	9	8	2	0	16	21	1	FALSE	1
1	I21	121	1	8	9	8	1	9	9	7	1	0	16	14	1	FALSE	1
1	I21	1029	1	8	5	8	1	1	1	3	1	0	24	14	1	FALSE	2
1	I21	1040	1	8	9	2	1	9	9	7	3	0	12	10	1	FALSE	2
1	I22	8	1	3	1	8	1	6	4	1	3	1	44	23	1	FALSE	2
1	I22	15	1	8	9	1	2	9	9	6	2	0	18	26	2	FALSE	1
1	I22	15	2	8	9	1	2	1	4	8	2	1	11	18	2	FALSE	1
1	I22	38	1	8	9	1	2	9	9	1	2	0	11	20	2	FALSE	1
1	I22	38	2	8	9	1	2	9	9	7	2	0	18	20	2	FALSE	1
1	I22	41	1	8	10	1	1	9	9	7	2	0	19	13	1	FALSE	2
1	I22	44	1	8	9	2	1	9	9	7	2	0	14	16	1	FALSE	2
1	I22	65	1	3	9	2	1	9	9	8	1	0	21	24	0	FALSE	1
1	I22	212	1	1	5	6	1	1	4	1	2	2	20	13	1	FALSE	1
1	I22	1012	1	3	1	2	1	1	4	1	3	1	35	19	2	FALSE	2
1	J19	69	1	8	9	8	1	1	2	8	2	1	18	24	2	FALSE	2
1	J20	75	1	3	10	1	1	9	9	7	2	0	15	19	1	FALSE	1
1	J20	77	1	3	11	1	1	9	9	1	2	0	14	17	1	FALSE	4
1	J20	82	1	3	10	1	1	9	9	7	2	0	17	19	1	FALSE	2
1	J20	93	1	3	11	3	1	9	9	1	2	0	16	18	1	FALSE	2
1	J20	1026	1	3	5	2	1	1	4	3	3	1	23	8	2	FALSE	2
1	J20	1027	1	3	1	2	1	4	4	1	1	2	33	10	2	TRUE	1
1	J21	78	1	3	9	2	1	9	9	1	2	0	23	34	1	FALSE	4
1	J21	80	1	3	9	1	1	9	9	7	2	0	10	16	2	FALSE	2
1	J21	1013	1	3	1	1	1	1	4	4	2	1	34	11	2	FALSE	1
